# Supplementary material for: Yippee like 4 (Ypel4) is essential for normal mouse red blood cell membrane integrity
Source: Sci Rep. 2021 Aug 5;11:15898. doi: 10.1038/s41598-021-95291-1 (PMC8342551; doi:10.1038/s41598-021-95291-1)
Supplement: Supplementary file 2 — Supplementary Table S1. [file 41598_2021_95291_MOESM2_ESM.xlsx]

## Sheet: Poly-E RNA-seq
Supplementary Table S1. RNA-seq of poly- and orthochromatic bone marrow erythroblasts in wild-type and Ypel4-null mice.
Ypel4-/- compared to Ypel4+/+ bone marrow polychromatic erythroblast (Poly-E) transcriptomes.
Gene symbol	log2(FoldChange)	p value	Adjusted p value	-log10(Adjusted p value)
Ypel4	-5.21785	5.42237e-179	1.07574e-174	173.968
En2	5.92559	3.99306e-08	0.000396092	3.4022
Clp1	-0.541346	1.7019e-07	0.00112547	2.94867
Zdhhc5	-0.367941	9.32595e-07	0.00462544	2.33485
Gm19426	-5.04874	9.24409e-06	0.0366787	1.43559
Syt14	-1.10783	4.55419e-05	0.150584	0.82222
Gm38148	0	1	1	0
Gm37323	0.649415	0.880508	1	0
Gm6085	-0.943358	0.298016	1	0
Gm6123	-0.128386	0.842154	1	0
Mrpl15	-0.0662478	0.732502	1	0
Gm37144	-0.564877	0.805001	1	0
Lypla1	0.249121	0.685812	1	0
Tcea1	-0.0161868	0.868906	1	0
Gm6104	-0.408447	0.154418	1	0
Gm37277	-0.203964	0.87125	1	0
Rgs20	0.386887	0.788602	1	0
Atp6v1h	0.0618751	0.854582	1	0
Rb1cc1	-0.174404	0.254184	1	0
4732440D04Rik	0.169062	0.553622	1	0
Fam150a	-0.693363	0.872642	1	0
Gm2147	-0.737848	0.360672	1	0
Gm19026	-0.193682	0.884888	1	0
Gm7449	0.868542	0.84054	1	0
Gm37108	1.33223	0.757301	1	0
Pcmtd1	-0.0622163	0.671803	1	0
Gm38372	-0.339809	0.364262	1	0
Gm9826	-0.567971	0.894781	1	0
Gm26901	0.649415	0.880508	1	0
Gm16284	-1.63167	0.577642	1	0
Gm15452	0.26569	0.477921	1	0
Rrs1	0.8327	0.336787	1	0
2610203C22Rik	0	1	1	0
Gm6161	-0.455158	0.735598	1	0
Mybl1	-0.219017	0.273884	1	0
Vcpip1	-0.218178	0.185928	1	0
1700034P13Rik	-0.160591	0.594855	1	0
Sgk3	-0.0879937	0.450387	1	0
Gm6195	0.0459807	0.945132	1	0
Gm22607	-0.766064	0.859376	1	0
Mcmdc2	-0.372114	0.251787	1	0
Snhg6	0.636025	0.183673	1	0
Snord87	-0.202552	0.91529	1	0
Tcf24	0.982452	0.687584	1	0
E330040D14Rik	0	1	1	0
Cops5	-0.108052	0.323408	1	0
Cspp1	-0.115481	0.487256	1	0
1700047N06Rik	0.868542	0.84054	1	0
Arfgef1	0.0693852	0.604198	1	0
Gm26348	1.97298	0.646003	1	0
Gm28659	0.649415	0.880508	1	0
Slco5a1	0.721853	0.726309	1	0
Prdm14	0	1	1	0
Ncoa2	-0.191395	0.0749988	1	0
Gm38376	-0.391104	0.927395	1	0
Gm37409	0	1	1	0
Gm38120	1.0623	0.677857	1	0
Gm38380	-0.824649	0.74669	1	0
Tram1	-0.10944	0.271157	1	0
Lactb2	0.311274	0.119573	1	0
Gm38319	0.0928527	0.961626	1	0
Gm5523	0	1	1	0
Eya1	1.92651	0.544761	1	0
Smt3h2-ps4	-1.84691	0.446717	1	0
Rpl5-ps1	1.68815	0.596647	1	0
Terf1	0.00977847	0.945269	1	0
Gm37509	-0.730501	0.587031	1	0
Sbspon	-1.84378	0.324606	1	0
4930444P10Rik	0	1	1	0
Rpl7	0.123288	0.399836	1	0
Rdh10	-0.0446517	0.90707	1	0
Stau2	1.63569	0.681033	1	0
Ube2w	0.373884	0.428918	1	0
Tceb1	0.021273	0.858796	1	0
D030040B21Rik	0.868542	0.84054	1	0
Tmem70	0.397042	0.407685	1	0
Ly96	1.04542	0.80854	1	0
Gm5828	0.534425	0.609862	1	0
Gdap1	0	1	1	0
Rbm6-ps1	-0.0763728	0.892239	1	0
Gm7690	-0.790267	0.596574	1	0
Gm17969	0.630211	0.808039	1	0
Gm10075	-0.181746	0.874357	1	0
Gm4849	-0.920178	0.333235	1	0
Il17f	-0.0259918	0.966874	1	0
Mcm3	0.108337	0.306	1	0
Gm20587	0.649415	0.880508	1	0
Paqr8	-0.0448817	0.991706	1	0
Tram2	0.459135	0.728328	1	0
Gm7094	0.936014	0.827893	1	0
Gm4956	0.868542	0.84054	1	0
Kcnq5	-1.44069	0.492875	1	0
Gm7658	-0.253385	0.576745	1	0
Gm29506	0	1	1	0
Gm6420	-1.00539	0.690443	1	0
Gm27028	-0.480017	0.16388	1	0
Gm29107	-1.02427	0.467049	1	0
Ogfrl1	-0.0381167	0.840706	1	0
B3gat2	0.340509	0.117921	1	0
Smap1	-0.0697186	0.584112	1	0
Sdhaf4	-0.00182941	0.996383	1	0
Fam135a	0.10155	0.981214	1	0
Tubb4b-ps2	0.017855	0.972151	1	0
Gm28439	-0.208335	0.950681	1	0
Gm10222	1.72618	0.688465	1	0
Gm28438	0.138467	0.914683	1	0
Gm28437	0.235561	0.76103	1	0
Gm10925	0.335503	0.583572	1	0
Gm28661	0.472517	0.376883	1	0
Gm29216	-0.148269	0.707879	1	0
Lmbrd1	0.120491	0.747885	1	0
Gm19028	0.649415	0.880508	1	0
Gm7846	0.895306	0.388216	1	0
Gm5525	-1.40434	0.571739	1	0
Gm2914	-2.03744	0.569307	1	0
Phf3	0.00222978	0.983351	1	0
Gm37522	0.00716539	0.996198	1	0
Gm37906	-0.800157	0.456542	1	0
Ptp4a1	-0.188656	0.406851	1	0
Gm5699	0.868542	0.84054	1	0
Gm28644	0	1	1	0
Gm37110	0.868542	0.84054	1	0
Gm37724	0	1	1	0
Gm7114	-0.0523421	0.924744	1	0
Gm4785	1.33223	0.757301	1	0
Prim2	-0.0950066	0.487652	1	0
Gm29228	0.649415	0.880508	1	0
Gm37618	-0.474626	0.71304	1	0
Gm17813	0	1	1	0
1700001G17Rik	-0.0353182	0.959157	1	0
Gm38173	-0.0791923	0.970531	1	0
Rab23	0.188272	0.555636	1	0
Bag2	-0.0267817	0.828889	1	0
Gm37905	-1.58513	0.71251	1	0
Zfp451	0.0235918	0.870058	1	0
Gm15455	-0.164999	0.776059	1	0
Bend6	0	1	1	0
Dst	-1.69031	0.392253	1	0
Gm26788	-0.766069	0.859375	1	0
D630036G22Rik	0.11319	0.962955	1	0
Gm37385	-0.766063	0.859376	1	0
Gm3052	-0.693369	0.872641	1	0
Gm37233	-0.766062	0.859376	1	0
Ccdc115	-0.0939923	0.860708	1	0
Imp4	0.150378	0.543737	1	0
Ptpn18	1.36531	0.632381	1	0
Gm28417	0.162977	0.967679	1	0
4930568A12Rik	-2.53625	0.0673889	1	0
Arhgef4	0.715317	0.468902	1	0
Gm38336	-0.844474	0.503191	1	0
Fam168b	0.00445795	0.974863	1	0
Gm37127	0.859086	0.236955	1	0
Plekhb2	0.252274	0.351505	1	0
Gm37670	-0.215522	0.680605	1	0
Gm8009	0.651059	0.861215	1	0
Hs6st1	-0.0231458	0.911903	1	0
Gm33280	0.107193	0.58137	1	0
Uggt1	0.0657484	0.614648	1	0
Neurl3	0.27824	0.690938	1	0
Arid5a	0.409929	0.446485	1	0
4930403P22Rik	-0.99698	0.67899	1	0
Kansl3	-0.110789	0.391989	1	0
Fer1l5	0.425948	0.606326	1	0
Lman2l	-0.141259	0.71277	1	0
Cnnm4	9.7913e-05	0.999851	1	0
Gm37909	-0.174392	0.948483	1	0
Cnnm3	0.166093	0.362728	1	0
Ankrd23	0	1	1	0
Ankrd39	0.39196	0.827094	1	0
Sema4c	0.302712	0.921964	1	0
Fam178b	0.868542	0.84054	1	0
Gm6428	0.868542	0.84054	1	0
Cox5b	0.0054339	0.96884	1	0
Actr1b	0.220486	0.361298	1	0
4933424G06Rik	0	1	1	0
Zap70	1.04542	0.80854	1	0
Tmem131	-0.129637	0.242661	1	0
Gm37506	0.0652873	0.969826	1	0
Gm38115	1.32285	0.472344	1	0
F830112A20Rik	-0.402826	0.81211	1	0
Inpp4a	-0.40829	0.809934	1	0
Coa5	0.241202	0.330907	1	0
Unc50	-0.0496112	0.759118	1	0
Mgat4a	0.278813	0.78979	1	0
2010300C02Rik	-1.16322	0.787436	1	0
Tsga10	0.126835	0.686789	1	0
Lipt1	0.0137888	0.990294	1	0
Mitd1	-0.113388	0.752479	1	0
Mrpl30	-0.0737066	0.608787	1	0
Lyg2	0.868542	0.84054	1	0
Gm15457	0	1	1	0
Txndc9	-0.0888037	0.449722	1	0
Eif5b	-0.178441	0.178782	1	0
Rev1	-0.095129	0.346306	1	0
Gm37062	0.218801	0.78791	1	0
Aff3	-0.170727	0.801326	1	0
Lonrf2	0.121321	0.954314	1	0
Chst10	0.0394471	0.769744	1	0
Gm37707	-1.93579	0.195631	1	0
Pdcl3	0.792902	0.126894	1	0
Gm37309	1.33222	0.757302	1	0
Gm37091	-0.575022	0.857225	1	0
Rpl31	0.14435	0.509726	1	0
Tbc1d8	0.11994	0.781289	1	0
Cnot11	0.0873097	0.774958	1	0
Gm15832	0.56486	0.822556	1	0
Snord89	0.174248	0.967782	1	0
Rnf149	0.0953512	0.888484	1	0
D930019O06Rik	0.649415	0.880508	1	0
Map4k4	0.662286	0.377733	1	0
Il1r1	-0.190258	0.328236	1	0
Gm38070	0.358359	0.6621	1	0
Il1rl2	-0.0399452	0.893544	1	0
Gm17970	-0.852542	0.792895	1	0
Il1rl1	0.0724786	0.647515	1	0
Il18r1	0.201482	0.875253	1	0
Il18rap	1.06784	0.483501	1	0
Gm37915	0.398992	0.428693	1	0
Mfsd9	0.00676862	0.987564	1	0
Tmem182	1.04794	0.795622	1	0
Mrps9	0.125348	0.667161	1	0
Gm23126	0.868542	0.84054	1	0
Gpr45	-0.766069	0.859375	1	0
Tgfbrap1	0.266342	0.457456	1	0
Gm28782	-0.766069	0.859375	1	0
8430432A02Rik	-2.05141	0.632642	1	0
AI597479	0.124677	0.693529	1	0
Gm8210	-0.216843	0.931385	1	0
Nck2	-0.0435497	0.956417	1	0
Gm38228	0.234624	0.956351	1	0
1500015O10Rik	0.85636	0.738421	1	0
Gm29155	1.48349	0.624581	1	0
Gm29157	1.36421	0.682126	1	0
Gm29156	-0.693376	0.87264	1	0
Uxs1	0.223701	0.297932	1	0
Gm16103	-0.693376	0.87264	1	0
Gm19587	0.351333	0.742919	1	0
Tpp2	-0.0173067	0.871371	1	0
Mettl21c	-1.59826	0.261764	1	0
Gm8251	-0.0350974	0.882263	1	0
Tex30	-0.0716355	0.793033	1	0
Kdelc1	-0.656544	0.869078	1	0
Bivm	1.77927	0.55533	1	0
Ercc5	0.274047	0.437958	1	0
Txn-ps1	-1.04293	0.35384	1	0
Gm38110	0	1	1	0
Col3a1	0	1	1	0
Col5a2	-0.766062	0.859376	1	0
Gm8307	0	1	1	0
Wdr75	0.0631622	0.870141	1	0
Gm5526	-0.225995	0.684487	1	0
Gm5269	0.261572	0.79206	1	0
Gm18303	0.490934	0.545673	1	0
Slc40a1	-0.0592492	0.552199	1	0
Gm9496	0.649415	0.880508	1	0
Dnah7b	0	1	1	0
Slc39a10	-2.70131	0.024782	1	0
Gm4852	-0.282863	0.641309	1	0
Gm8337	1.21401	0.73918	1	0
Sdpr	2.73025	0.521745	1	0
1700072G22Rik	0	1	1	0
Nabp1	-0.199456	0.692081	1	0
Gm17767	-0.437696	0.894006	1	0
Stat4	-0.69413	0.854743	1	0
Gm28177	-0.736224	0.684251	1	0
Stat1	-0.235369	0.292677	1	0
Gm18301	-1.29489	0.653163	1	0
Gls	-0.166992	0.363283	1	0
Nab1	0.251244	0.167981	1	0
Gm5976	0	1	1	0
Gm5527	3.09421	0.119516	1	0
Tmem194b	0.0403877	0.847229	1	0
Gm37242	-0.693376	0.87264	1	0
Mfsd6	-0.25315	0.880391	1	0
Gm28650	-0.0448759	0.991707	1	0
Inpp1	-0.00236298	0.999039	1	0
Hibch	0.123577	0.772181	1	0
Pms1	0.209536	0.403287	1	0
Gm28777	-1.18378	0.782113	1	0
Ormdl1	-0.195336	0.324071	1	0
Osgepl1	0.150704	0.440485	1	0
Gm28551	0.397891	0.820442	1	0
Gm18800	-0.9221	0.788357	1	0
Asnsd1	0.176789	0.704948	1	0
Dnah7a	0	1	1	0
Stk17b	-0.201145	0.0987712	1	0
Mir7681	0	1	1	0
Ccdc150	-0.766069	0.859375	1	0
Gtf3c3	0.846105	0.0282483	1	0
Pgap1	0.122361	0.872954	1	0
Gm36955	0	1	1	0
Ankrd44	0.245767	0.720402	1	0
Sf3b1	-0.0633554	0.504828	1	0
E330011M16Rik	-1.45624	0.584035	1	0
Coq10b	0.121245	0.388516	1	0
Gm17971	0.401791	0.653675	1	0
Hspd1	-0.0451082	0.780534	1	0
Hspe1	0.663515	0.195333	1	0
Gm5147	-0.693376	0.87264	1	0
Gm16581	-0.293217	0.659942	1	0
Mob4	0.0203648	0.842892	1	0
Gm6822	-0.0403671	0.966686	1	0
Rftn2	-1.35821	0.577746	1	0
Gm10561	0.120886	0.959322	1	0
Mars2	0.100001	0.678747	1	0
Boll	0.649421	0.880507	1	0
Gm8292	0.869188	0.448036	1	0
Plcl1	-0.117579	0.978267	1	0
Gm28900	-0.76607	0.859375	1	0
Satb2	-0.693369	0.872641	1	0
9130024F11Rik	-0.76607	0.859375	1	0
4930558J18Rik	-0.165237	0.666133	1	0
1700066M21Rik	0.1789	0.469652	1	0
Tyw5	-0.0895555	0.885493	1	0
9430016H08Rik	-0.119287	0.776159	1	0
Kctd18	0.705338	0.346299	1	0
Sgol2a	-0.107468	0.577194	1	0
Aox1	0.868542	0.84054	1	0
Aox4	-2.23225	0.355355	1	0
Aox2	0	1	1	0
Gm37607	0.183547	0.756695	1	0
Bzw1	-0.0973105	0.404126	1	0
Clk1	-0.185149	0.169697	1	0
Ppil3	0.404515	0.743898	1	0
Nif3l1	0.118469	0.772329	1	0
Orc2	0.0141329	0.916162	1	0
Gm23966	0.280567	0.737358	1	0
Gm15834	-0.136994	0.920766	1	0
Fam126b	-0.133017	0.592827	1	0
Ndufb3	0.0358651	0.842037	1	0
Gm10068	-0.0336799	0.957267	1	0
Gm20257	0.0469363	0.985937	1	0
Cflar	0.0681731	0.792182	1	0
Casp8	0.380616	0.0426221	1	0
Gm37760	0.229943	0.853515	1	0
Gm28802	-0.265729	0.607803	1	0
Trak2	-0.159162	0.165487	1	0
Stradb	-0.133193	0.246567	1	0
Gm33589	-1.55748	0.226203	1	0
Gm29018	0	1	1	0
Tmem237	2.42749	0.437217	1	0
Mpp4	-1.4047	0.0522937	1	0
Gm29017	-0.384295	0.356243	1	0
Als2	0.0880817	0.591117	1	0
Fzd7	-1.16868	0.754684	1	0
Gm26813	0	1	1	0
Gm973	-1.43559	0.73882	1	0
Sumo1	-0.0325276	0.868772	1	0
D430013B06Rik	-0.71341	0.145752	1	0
Gm29596	0.463245	0.893262	1	0
Nop58	0.0684871	0.67883	1	0
Snord70	-0.766069	0.859375	1	0
Gm26287	0.204758	0.953441	1	0
Bmpr2	-0.306697	0.860986	1	0
Fam117b	0.88172	0.0814124	1	0
Ica1l	-0.756242	0.784339	1	0
Wdr12	0.00929979	0.983388	1	0
Carf	0.261384	0.653272	1	0
Gm15464	1.1236	0.43755	1	0
Nbeal1	-0.119787	0.776799	1	0
Cyp20a1	0.782006	0.357806	1	0
6030460B20Rik	-0.766069	0.859375	1	0
Abi2	0.874269	0.526127	1	0
Raph1	-0.112987	0.975346	1	0
Gm11575	-1.1632	0.787438	1	0
Eif4a-ps4	0.00233398	0.989897	1	0
Rpl18-ps1	-1.39547	0.377103	1	0
Icos	-1.85586	0.665703	1	0
Rpl17-ps1	-0.76607	0.859375	1	0
Gm11587	-0.044763	0.991517	1	0
9530026F06Rik	-0.101317	0.795157	1	0
Gm11588	-0.693376	0.87264	1	0
Gm28449	0.649415	0.880508	1	0
Gm29084	1.11205	0.213207	1	0
Gm11599	-1.4078	0.741642	1	0
Nrp2	-0.766069	0.859375	1	0
Gm29083	0	1	1	0
Ino80d	-0.0719111	0.636928	1	0
Ino80dos	-0.356224	0.346847	1	0
Gm20342	-0.22034	0.391151	1	0
Ndufs1	0.0422253	0.668656	1	0
Eef1b2	0.162217	0.276135	1	0
Snora41	0.511692	0.613098	1	0
Zdbf2	0	1	1	0
Gm11605	-1.19765	0.779998	1	0
Fastkd2	0.282893	0.749008	1	0
Klf7	-0.208895	0.710634	1	0
Gm13748	0.868542	0.84054	1	0
Creb1	0.0113332	0.905683	1	0
Mettl21a	-0.254357	0.737718	1	0
Gm28982	-0.904796	0.832805	1	0
Gm29152	0	1	1	0
2810408I11Rik	-0.143941	0.770069	1	0
Ccnyl1	0.354473	0.327341	1	0
Fzd5	0.016592	0.922012	1	0
Plekhm3	-0.312713	0.45442	1	0
Rpl10a-ps1	0.204891	0.610814	1	0
Idh1	0.00681019	0.993378	1	0
Pikfyve	0.0699969	0.787319	1	0
Pth2r	1.04542	0.808539	1	0
Gm28923	0.649415	0.880508	1	0
Map2	0.386325	0.905168	1	0
Unc80	0	1	1	0
Rpe	-0.058811	0.706149	1	0
Kansl1l	0.0545574	0.754494	1	0
Gm37570	0.631789	0.394163	1	0
Gm38387	0.187665	0.846708	1	0
Gm38162	0.274609	0.709783	1	0
Gm15789	-0.293801	0.914749	1	0
6820402A03Rik	1.84357	0.24869	1	0
Gm37285	-0.272551	0.639393	1	0
Gm37755	-0.0988598	0.879118	1	0
Gm38218	0.788328	0.566757	1	0
Acadl	-0.105079	0.162939	1	0
Gm15793	-0.185714	0.965442	1	0
Myl1	-0.693376	0.87264	1	0
Rpl31-ps14	-1.144	0.789296	1	0
Lancl1	0.175727	0.542151	1	0
Gm29114	-0.117286	0.978058	1	0
Ikzf2	-0.199244	0.791199	1	0
Vwc2l	0	1	1	0
Bard1	0.0711753	0.558952	1	0
Gm16236	0.308599	0.624918	1	0
Atic	1.34483	0.090076	1	0
Fn1	0.868556	0.840538	1	0
Gm5829	-0.766069	0.859375	1	0
Gm8885	0	1	1	0
Mreg	-0.76607	0.859375	1	0
Gm25360	0.649415	0.880508	1	0
D230017M19Rik	1.33222	0.757302	1	0
Gm25939	-1.84496	0.600886	1	0
Pecr	0	1	1	0
Xrcc5	0.0406199	0.973173	1	0
Gm15843	-0.76607	0.859375	1	0
Smarcal1	0.24586	0.43862	1	0
Ankar	-0.0297052	0.983501	1	0
Rpl37a	0.0518883	0.691714	1	0
Igfbp5	0.868542	0.84054	1	0
Tns1	-0.0110044	0.927732	1	0
Cxcr2	-1.14399	0.789296	1	0
Arpc2	0.051748	0.695687	1	0
Aamp	0.146435	0.43033	1	0
Pnkd	0.00607244	0.987954	1	0
Gm37503	1.04542	0.80854	1	0
Tmbim1	0.575049	0.397579	1	0
Gm37931	1.56008	0.31126	1	0
Slc11a1	-0.185619	0.904324	1	0
Ctdsp1	-0.0576195	0.776213	1	0
Mir26b	0.466636	0.824995	1	0
Vil1	-1.47232	0.340764	1	0
Usp37	0.0218345	0.864116	1	0
Gm37733	1.21881	0.615645	1	0
Rqcd1	-0.00027337	0.9981	1	0
Plcd4	0.507562	0.87754	1	0
Zfp142	0.045573	0.822116	1	0
Bcs1l	-1.08247	0.33635	1	0
Rnf25	-0.0578085	0.842475	1	0
Stk36	2.58921	0.544009	1	0
Ttll4	0.100773	0.671167	1	0
Cyp27a1	2.0615	0.326084	1	0
Wnt10a	1.04863	0.792233	1	0
Ccdc108	0.634717	0.845516	1	0
Ihh	-0.266402	0.872107	1	0
Gm37744	-0.00742952	0.997035	1	0
Nhej1	-0.0273862	0.925559	1	0
Slc23a3	-0.830617	0.10467	1	0
Cnppd1	-0.230311	0.0588965	1	0
Fam134a	-0.0531709	0.798563	1	0
Zfand2b	0.0163492	0.87973	1	0
Abcb6	-0.0926669	0.659215	1	0
Gm29253	0.501804	0.646652	1	0
Atg9a	-0.105341	0.354331	1	0
Ankzf1	-0.149213	0.422467	1	0
Glb1l	0.115342	0.474828	1	0
Stk16	0.0602347	0.714118	1	0
Tuba4a	-0.0108917	0.919426	1	0
A630095N17Rik	-1.07403	0.465681	1	0
Dnajb2	-0.0914944	0.477141	1	0
Ptprn	-0.233183	0.585741	1	0
Resp18	0	1	1	0
Gm28902	0	1	1	0
Dnpep	0.39711	0.112028	1	0
Speg	0.86855	0.840539	1	0
Gmppa	0.194112	0.798588	1	0
Chpf	0.868252	0.788822	1	0
Obsl1	0.868542	0.84054	1	0
Inha	0.868542	0.84054	1	0
Stk11ip	-0.120709	0.598255	1	0
Slc4a3	0	1	1	0
Gm17751	0	1	1	0
Epha4	1.33006	0.649031	1	0
Sgpp2	-0.766072	0.859375	1	0
Farsb	0.0459884	0.871762	1	0
4833412K13Rik	-0.472523	0.912291	1	0
Acsl3	-0.198563	0.666018	1	0
Utp14b	-0.501165	0.339477	1	0
Gm6159	-0.92545	0.0705787	1	0
Gm5830	-0.695955	0.157325	1	0
Ap1s3	-0.671444	0.593427	1	0
Gm37886	0	1	1	0
Wdfy1	0.671004	0.147616	1	0
Mrpl44	0.475456	0.496333	1	0
Serpine2	1.8269	0.671059	1	0
Gm5529	1.97195	0.381509	1	0
Gm28071	0.679276	0.686465	1	0
Gm38339	-0.76607	0.859375	1	0
Fam124b	0	1	1	0
Gm37932	-0.766062	0.859376	1	0
Cul3	-0.0151123	0.840293	1	0
Gm37902	-0.277924	0.675353	1	0
Gm37262	1.32527	0.758532	1	0
Gm29125	-1.84191	0.425072	1	0
Dock10	0.818567	0.132585	1	0
Gm38062	0	1	1	0
Gm29124	-0.693376	0.87264	1	0
Gm5530	-0.0448817	0.991706	1	0
Irs1	0	1	1	0
Rhbdd1	-0.102996	0.768013	1	0
Gm19552	-0.352999	0.934468	1	0
Gm28940	-2.62042	0.539019	1	0
Col4a4	-1.25968	0.554366	1	0
Col4a3	-0.471913	0.633922	1	0
C430014B12Rik	-0.906787	0.321844	1	0
Mff	-0.191014	0.183506	1	0
Gm28941	0.165947	0.721121	1	0
Tm4sf20	-0.489561	0.655258	1	0
Gm17764	1.05021	0.784689	1	0
Agfg1	0.0345651	0.833528	1	0
Gm7553	-0.117572	0.978268	1	0
Gm6374	0.423157	0.89661	1	0
Pid1	0.688466	0.644545	1	0
Trip12	-0.0880397	0.179416	1	0
Gm38374	-0.76607	0.859375	1	0
Gm37738	-1.7782	0.289374	1	0
Fbxo36	-0.103833	0.91683	1	0
C130026I21Rik	0	1	1	0
Rpl19-ps1	1.88384	0.66125	1	0
Gm7582	0	1	1	0
Gm2389	-0.693369	0.872641	1	0
Gm18342	0.838762	0.76094	1	0
A530032D15Rik	-0.585829	0.357842	1	0
A530040E14Rik	-0.728248	0.678434	1	0
Gm6264	0.814074	0.718908	1	0
Gm16026	0	1	1	0
Gm2619	1.69847	0.538502	1	0
Gm7281	-0.766062	0.859376	1	0
Gm2427	0	1	1	0
Gm7592	-0.766062	0.859376	1	0
Sp110	-0.238738	0.446137	1	0
Sp140	-0.308781	0.376335	1	0
Gm10552	0.634717	0.845516	1	0
Gm17017	0.117745	0.947622	1	0
Sp100	-0.488911	0.128958	1	0
A630001G21Rik	0.784292	0.152165	1	0
Cab39	-0.0457745	0.702049	1	0
Itm2c	2.25855	0.0996801	1	0
Gpr55	0	1	1	0
Gm28100	0	1	1	0
Gm18180	0.143111	0.893093	1	0
2810459M11Rik	0.86855	0.840539	1	0
Psmd1	-0.00922957	0.933799	1	0
Gm22786	-0.76607	0.859375	1	0
Htr2b	1.21257	0.33936	1	0
Gm37914	1.74679	0.445158	1	0
Armc9	0.00950137	0.959627	1	0
Gm16341	-0.76607	0.859375	1	0
B3gnt7	0.101551	0.981214	1	0
Ncl	-0.0909282	0.19244	1	0
C130036L24Rik	0.286371	0.731621	1	0
Rpl30-ps6	0.868542	0.84054	1	0
Ptma	-0.0490631	0.676332	1	0
Pde6d	-0.0939523	0.757963	1	0
Gm37152	-2.01161	0.639315	1	0
Cops7b	-0.0659463	0.809236	1	0
Dis3l2	0.187123	0.683944	1	0
Gm29055	-0.693376	0.87264	1	0
Gm37485	0.868542	0.84054	1	0
Gm6136	0.0525813	0.865055	1	0
Gm37447	0.868542	0.84054	1	0
Eif4e2	0.0208286	0.891173	1	0
Gigyf2	-0.0883792	0.292287	1	0
Gm22549	0	1	1	0
Kcnj13	-0.764872	0.848163	1	0
3110079O15Rik	0	1	1	0
Neu2	0	1	1	0
Gm6153	0.720631	0.801305	1	0
Inpp5d	-0.11563	0.52592	1	0
Atg16l1	0.00931851	0.922548	1	0
Gm25395	0.671386	0.724029	1	0
Scarna6	-0.924526	0.445215	1	0
Sag	-0.611725	0.336729	1	0
Dgkd	0.104627	0.442082	1	0
Usp40	0.101192	0.726682	1	0
Ugt1a7c	-1.0371	0.732191	1	0
Ugt1a6a	0.141534	0.850186	1	0
Ugt1a2	2.11813	0.203461	1	0
Dnajb3	-0.161826	0.45365	1	0
Ugt1a1	-0.717839	0.534614	1	0
Mroh2a	-0.256556	0.192863	1	0
Hjurp	-0.0497434	0.576112	1	0
Trpm8	-0.76607	0.859375	1	0
Glrp1	1.70502	0.47553	1	0
Arl4c	0.611817	0.614879	1	0
Gm18699	-1.58513	0.71251	1	0
Gm38312	-0.117579	0.978267	1	0
Agap1	-0.00206136	0.994168	1	0
Gm28499	0.868542	0.84054	1	0
Ackr3	-1.2689	0.0894931	1	0
Gm38277	-0.0787602	0.936372	1	0
Gm28721	-1.23574	0.08598	1	0
Gm28723	0.418596	0.7136	1	0
Cops8	0.297113	0.157037	1	0
Col6a3	-2.01161	0.639315	1	0
Mlph	0	1	1	0
Prlh	0.0994714	0.980214	1	0
Lrrfip1	-0.139105	0.858256	1	0
Rbm44	0.478775	0.141536	1	0
Gm7776	-2.03299	0.508349	1	0
Ramp1	-0.514719	0.904852	1	0
Ube2f	-0.232957	0.310884	1	0
Gm7785	0.239293	0.778543	1	0
Gm26683	1.64901	0.425604	1	0
Scly	-0.120087	0.316211	1	0
Gm17090	0.155382	0.897904	1	0
Espnl	-0.29982	0.829001	1	0
Klhl30	-0.742922	0.713652	1	0
Fam132b	0.456332	0.120483	1	0
Ilkap	-0.0230903	0.828675	1	0
Hes6	0.670889	0.455896	1	0
Per2	-0.0956319	0.92062	1	0
Traf3ip1	-0.0352333	0.86441	1	0
Asb1	-0.163753	0.160325	1	0
Gm28380	0	1	1	0
Gm29100	0	1	1	0
Hdac4	0.10877	0.753755	1	0
Ndufa10	0.0235748	0.875807	1	0
Myeov2	0.0358348	0.918826	1	0
Otos	0	1	1	0
Gpc1	0.059036	0.984951	1	0
Ankmy1	-0.152895	0.911057	1	0
Dusp28	-0.114355	0.751787	1	0
5033417F24Rik	-0.116175	0.918997	1	0
Rnpepl1	0.0126923	0.939714	1	0
9430060I03Rik	0	1	1	0
Capn10	-0.0759831	0.814785	1	0
Gpr35	-0.693369	0.872641	1	0
Sned1	0.142358	0.888576	1	0
Mterf4	0.273213	0.3036	1	0
Gm28535	-0.0792359	0.915562	1	0
Gm7867	-0.14057	0.882432	1	0
Pask	0.02434	0.860634	1	0
Ppp1r7	0.039544	0.722811	1	0
Mir6345	1.63031	0.705108	1	0
Gm26446	-2.33363	0.452197	1	0
Ano7	-1.16321	0.787437	1	0
Hdlbp	0.0119762	0.867359	1	0
Gm17415	-0.0426084	0.980513	1	0
2020-09-02	0.0231366	0.822133	1	0
Farp2	-1.36622	0.365707	1	0
Stk25	-0.125356	0.341384	1	0
Thap4	0.0043218	0.991929	1	0
Gm10550	0.351119	0.935097	1	0
Atg4b	0.0220624	0.840233	1	0
Dtymk	-0.0408255	0.680655	1	0
Ing5	-0.0622393	0.522367	1	0
Gm22089	-1.43559	0.738818	1	0
D2hgdh	-0.198806	0.344472	1	0
Gal3st2	0	1	1	0
Gm6086	0.649415	0.880508	1	0
Neu4	0	1	1	0
Gm7895	0.442977	0.305877	1	0
Fam174a	0.14508	0.860641	1	0
BC055308	1.3322	0.755093	1	0
Gm15427	0.496809	0.116138	1	0
St8sia4	0.594769	0.348219	1	0
Slco4c1	0.844414	0.772813	1	0
Gm28901	-1.22013	0.449128	1	0
Gm6430	-0.548458	0.228181	1	0
Gm7135	-0.569375	0.518043	1	0
Gm37171	-1.3401	0.252546	1	0
D1Ertd622e	-0.21178	0.0251052	1	0
Ppip5k2	0.362533	0.358435	1	0
Gin1	-0.307688	0.230193	1	0
Pam	-0.766069	0.859375	1	0
Gm3531	-0.070673	0.771854	1	0
Gm29462	-1.37914	0.497639	1	0
Gm3555	0.501414	0.777594	1	0
Gm7967	-1.57175	0.240881	1	0
Tdpx-ps1	-0.0182494	0.899	1	0
Gm29668	0.649415	0.880508	1	0
Psmb6-ps2	-1.92582	0.349014	1	0
Gm28187	0.565226	0.89559	1	0
Rnf152	-0.766064	0.859376	1	0
Gm3608	0.0499055	0.8886	1	0
Pign	0.0679231	0.714371	1	0
Gm28404	0	1	1	0
Gm20302	-0.750301	0.750179	1	0
2310035C23Rik	-0.00347758	0.97899	1	0
Gm37566	-0.0798161	0.970634	1	0
Gm10193	-0.307403	0.905878	1	0
Tnfrsf11a	0.649415	0.880508	1	0
Gm7160	0.173871	0.967581	1	0
Zcchc2	0.00574303	0.9873	1	0
Gm20753	0.649415	0.880508	1	0
Phlpp1	-0.0408533	0.815885	1	0
Gm38235	-0.766062	0.859376	1	0
Bcl2	-0.218667	0.866015	1	0
Kdsr	0.998776	0.075529	1	0
Vps4b	0.0762761	0.542791	1	0
Serpinb5	-2.27543	0.595104	1	0
Dsel	0.05356	0.986442	1	0
Gm6028	-0.766069	0.859375	1	0
Gm19086	0.649415	0.880508	1	0
Gm29106	-0.0807811	0.97787	1	0
Gm7200	-0.740659	0.862924	1	0
Tsn	-0.0536174	0.611759	1	0
Nifk	0.0220985	0.947623	1	0
Clasp1	0.114146	0.390337	1	0
Gm22710	0.0178026	0.98788	1	0
Gm28466	0.868542	0.84054	1	0
Tfcp2l1	-2.03611	0.549259	1	0
Ralb	-1.14532	0.628166	1	0
Epb4,1l5	0.81958	0.660317	1	0
Ptpn4	-0.0787789	0.770401	1	0
Gm3851	1.32527	0.758532	1	0
Gm37745	0.868551	0.840538	1	0
Gm3551	-0.596645	0.779654	1	0
Gm28209	0.649421	0.880507	1	0
Tmem177	0.300552	0.377985	1	0
Dbi	0.18422	0.604375	1	0
3110009E18Rik	-0.308445	0.910345	1	0
Steap3	0.0238858	0.879695	1	0
Insig2	-0.11377	0.647498	1	0
Gm37174	-0.311618	0.862902	1	0
Ccdc93	-1.1466	0.18491	1	0
Ddx18	-0.169578	0.636852	1	0
Gm8392	-0.766069	0.859375	1	0
Actr3	-0.0194633	0.883115	1	0
Slc35f5	-0.757824	0.794462	1	0
Mgat5	-0.220046	0.798014	1	0
Gm8451	0.136533	0.902482	1	0
Tmem163	-0.102488	0.937405	1	0
Acmsd	-0.0136431	0.885303	1	0
2900009J06Rik	-0.101419	0.882975	1	0
Ccnt2	-0.12365	0.205454	1	0
Map3k19	0.790792	0.689179	1	0
Rab3gap1	-0.238814	0.0971141	1	0
Zranb3	0.207127	0.225351	1	0
Gm28800	0.405966	0.412697	1	0
Gm38248	0.370772	0.207417	1	0
Rpl28-ps1	0.230068	0.634984	1	0
Gm37625	-1.49393	0.177853	1	0
Gm38026	1.33222	0.757302	1	0
R3hdm1	-0.162694	0.071623	1	0
Gm29383	-0.693376	0.87264	1	0
Gm37588	1.29209	0.541658	1	0
Gm37868	-1.29374	0.664946	1	0
Gm37407	1.30346	0.591096	1	0
Mir128-1	0.649415	0.880508	1	0
Ubxn4	0.0389835	0.756886	1	0
Lct	-0.639574	0.32863	1	0
Mcm6	0.100752	0.271417	1	0
Dars	0.036227	0.816324	1	0
Gm6170	2.83425	0.0670062	1	0
Cxcr4	-0.0628543	0.745196	1	0
Thsd7b	0.294589	0.38186	1	0
Gm15790	2.29316	0.292509	1	0
Rpl31-ps9	1.28339	0.72855	1	0
Gm29428	1.57845	0.701225	1	0
Daf2	1.02859	0.795622	1	0
Gm15674	-0.227657	0.505355	1	0
Gm15675	-0.131472	0.494123	1	0
Cd55	0.0195702	0.857878	1	0
Gm16083	-0.511807	0.703284	1	0
Gm29427	-1.32387	0.336009	1	0
C4bp-ps1	0.383693	0.80664	1	0
Pfkfb2	-0.170442	0.241673	1	0
Yod1	-0.185287	0.128558	1	0
Gm37163	-0.179642	0.757908	1	0
AA986860	0.0089553	0.967904	1	0
Gm28857	0.461886	0.143314	1	0
Fcamr	0.868551	0.840538	1	0
Gm15848	0.649421	0.880507	1	0
Pigr	0	1	1	0
Fcmr	-0.444375	0.391738	1	0
Mapkapk2	0.138582	0.530954	1	0
Gm37084	-0.764743	0.847016	1	0
Gm25717	0	1	1	0
Dyrk3	-0.185486	0.145639	1	0
Eif2d	0.145522	0.269284	1	0
Rassf5	0.0172556	0.976441	1	0
Ikbke	-0.0684484	0.982899	1	0
Srgap2	-0.157485	0.324328	1	0
Gm37954	0.868551	0.840538	1	0
Gm29488	-2.86067	0.50156	1	0
Gm29487	0.868561	0.840537	1	0
Fam72a	0.74599	0.471756	1	0
Avpr1b	0	1	1	0
Gm8532	-0.663931	0.407076	1	0
Ctse	-0.0936067	0.321607	1	0
Rab7b	1.15764	0.238779	1	0
Slc26a9	0	1	1	0
Pm20d1	0.868556	0.840538	1	0
Slc41a1	-0.381804	0.816633	1	0
Rab29	2.01372	0.339105	1	0
Gm29105	0.868551	0.840539	1	0
Nucks1	-0.13302	0.495463	1	0
Gm38067	-0.773025	0.451837	1	0
Slc45a3	0.868562	0.840537	1	0
Elk4	-0.133394	0.308024	1	0
Mfsd4	-0.0814926	0.618079	1	0
Gm37120	1.67439	0.461998	1	0
Cdk18	0.65018	0.87121	1	0
Klhdc8a	0.86855	0.840539	1	0
Nuak2	-0.194518	0.726125	1	0
F730311O21Rik	-0.204246	0.854195	1	0
Tmcc2	-0.212782	0.378387	1	0
Gm15849	0.692162	0.643832	1	0
Dstyk	-0.0775749	0.475267	1	0
6030442K20Rik	0.662796	0.49131	1	0
Rbbp5	-0.141255	0.400734	1	0
Tmem81	0.108428	0.859751	1	0
Cntn2	1.04969	0.787161	1	0
Lrrn2	0.649415	0.880508	1	0
Gm38308	0.864258	0.825549	1	0
Mdm4	-0.0620063	0.573862	1	0
Gm29257	-2.69305	0.122038	1	0
Pik3c2b	-0.0699635	0.904184	1	0
Gm26616	-0.340711	0.408201	1	0
Ppp1r15b	-0.0848589	0.420268	1	0
Plekha6	-0.0737049	0.948465	1	0
Etnk2	-0.69337	0.872641	1	0
Gm23939	-0.766069	0.859375	1	0
Snrpe	-0.0226092	0.917312	1	0
Gm26706	-0.683602	0.424754	1	0
Zc3h11a	-0.00698598	0.97687	1	0
Gm38394	-0.373165	0.257467	1	0
Lax1	-0.29212	0.334846	1	0
Atp2b4	-0.126307	0.134943	1	0
Gm37368	0.225743	0.656527	1	0
Gm10537	0	1	1	0
Gm28441	0.300697	0.908412	1	0
Optc	-0.746037	0.728456	1	0
Prelp	-1.00546	0.6304	1	0
Btg2	-0.136033	0.214243	1	0
Gm38140	-0.0682566	0.861508	1	0
Chil1	0	1	1	0
Ppfia4	0.757423	0.427151	1	0
Tmem183a	-0.0815887	0.547369	1	0
4933406M09Rik	0	1	1	0
Cyb5r1	0.00704473	0.960459	1	0
Adipor1	-0.165435	0.138431	1	0
Platr1	0.134522	0.888915	1	0
Gm37935	0.030217	0.951297	1	0
Klhl12	-0.174063	0.152875	1	0
Rabif	0.0395384	0.786093	1	0
Gm25612	1.2122	0.501521	1	0
Mgat4e	-0.288252	0.889984	1	0
Kdm5b	-0.00332461	0.987256	1	0
Syt2	0.379166	0.852329	1	0
Ppp1r12b	0.00176239	0.990317	1	0
Gm37677	0.162293	0.850414	1	0
Gm28892	0.115101	0.978562	1	0
Ube2t	-0.0482756	0.675968	1	0
Ptprv	2.90673	0.109619	1	0
Ptpn7	0.604722	0.26565	1	0
Arl8a	0.0212717	0.921968	1	0
Gm26280	-0.722982	0.660622	1	0
Gm15445	0.641288	0.714052	1	0
Gm4204	0.0159292	0.927607	1	0
Rnpep	0.467492	0.749226	1	0
Timm17a	0.159061	0.319239	1	0
Shisa4	0.489833	0.879406	1	0
Ipo9	-0.0631428	0.492097	1	0
Nav1	-0.516069	0.80659	1	0
Csrp1	0.0753443	0.549944	1	0
Phlda3	-0.0448817	0.991706	1	0
Tnnt2	0.868542	0.84054	1	0
Pkp1	-0.296369	0.727323	1	0
Igfn1	-1.65869	0.477279	1	0
Tmem9	0.0322741	0.875138	1	0
Kif21b	0.754787	0.065895	1	0
Gm37552	0	1	1	0
Gm26781	0.61422	0.330589	1	0
Camsap2	-0.0175954	0.804669	1	0
9230116N13Rik	0.468084	0.145929	1	0
Ddx59	-0.0379997	0.834319	1	0
Kif14	-0.0165802	0.900765	1	0
Gm29486	1.60012	0.407054	1	0
Gm29485	-1.37744	0.202723	1	0
Gm37799	0.0562708	0.914808	1	0
Platr23	0	1	1	0
Zfp281	0.0638444	0.863971	1	0
Gm19705	0	1	1	0
Gm8762	0	1	1	0
Gm29718	-0.00426012	0.983437	1	0
Ptprc	-0.0733413	0.798814	1	0
A130071D04Rik	0.649415	0.880508	1	0
Nek7	0.0135315	0.932101	1	0
Gm37080	0	1	1	0
Gm37101	0.772609	0.670431	1	0
Lhx9	0	1	1	0
2310009B15Rik	0.58829	0.595969	1	0
Dennd1b	0.246949	0.766952	1	0
AC117623,1	0.649415	0.880508	1	0
Gm18553	-0.693376	0.87264	1	0
Gm16305	0	1	1	0
Gm37718	-0.693376	0.87264	1	0
Zbtb41	-0.101222	0.586007	1	0
Aspm	-0.124814	0.375293	1	0
F13b	-2.19626	0.225753	1	0
Gm5837	-0.0651665	0.942989	1	0
Cfh	0	1	1	0
Gm37371	-0.693376	0.87264	1	0
Gm37599	0.649415	0.880508	1	0
Gm5835	0.127886	0.723013	1	0
Cdc73	-0.0909263	0.68833	1	0
B3galt2	-0.762266	0.82622	1	0
Gm6397	-0.595835	0.612157	1	0
Glrx2	0.071832	0.713657	1	0
Trove2	0.219235	0.844622	1	0
Uchl5	-0.140469	0.174724	1	0
Gm29170	-0.57613	0.36529	1	0
Rgs2	-0.00840939	0.976204	1	0
Rgs13	-0.766069	0.859375	1	0
Rgs1	-0.137631	0.89917	1	0
Gm7266	0.9526	0.639695	1	0
Rgs18	-0.737931	0.0959487	1	0
Gm8856	1.12689	0.457803	1	0
Gm5263	-1.72549	0.573717	1	0
Gm15583	0.568419	0.866019	1	0
A230059L01Rik	-1.19579	0.102169	1	0
Gm15443	1.52828	0.604005	1	0
Pla2g4a	1.75875	0.0268533	1	0
Ptgs2	-1.78292	0.678201	1	0
Gm15453	0.0176223	0.936656	1	0
Gm4322	-1.71798	0.287642	1	0
BC003331	0.0759473	0.591819	1	0
Tpr	-0.0122016	0.877982	1	0
Prg4	-0.238476	0.834043	1	0
Ska2l-ps	-0.00276434	0.995892	1	0
Gm37671	0.156379	0.892595	1	0
Gm19087	0.868542	0.84054	1	0
Gm8941	-0.186657	0.624885	1	0
C730036E19Rik	-0.124704	0.693495	1	0
Gm10138	-0.0465663	0.933064	1	0
Ivns1abp	-0.050178	0.580243	1	0
Swt1	-0.0880648	0.493439	1	0
Trmt1l	-0.0715966	0.641524	1	0
mmu-mir-7682	0.083569	0.976476	1	0
Gm37893	0.396781	0.579222	1	0
Rnf2	0.0161876	0.946852	1	0
Gm36527	0.568767	0.863052	1	0
Gm19503	0.620728	0.320878	1	0
Fam129a	-0.71767	0.415389	1	0
2810414N06Rik	-0.885038	0.781161	1	0
Edem3	-0.0344551	0.802757	1	0
1700025G04Rik	-0.693376	0.87264	1	0
Tsen15	0.0919216	0.591464	1	0
Colgalt2	-0.0448817	0.991706	1	0
Rgl1	-0.0181807	0.920645	1	0
Gm7278	-0.422416	0.75089	1	0
Arpc5	0.0428568	0.657738	1	0
Ncf2	0.0675831	0.919214	1	0
Smg7	-0.081649	0.325336	1	0
Gm28791	-0.106026	0.972331	1	0
Lamc1	-1.97988	0.526348	1	0
Gm8818	1.7723	0.680509	1	0
E330020D12Rik	0.966877	0.599207	1	0
Shcbp1l	0.447399	0.632795	1	0
Gm37669	1.11406	0.688702	1	0
Dhx9	-0.0548071	0.637252	1	0
Npl	-0.117578	0.978267	1	0
Gm6652	0.604874	0.292376	1	0
C230024C17Rik	0.0144873	0.985889	1	0
Rgs16	0.306512	0.528419	1	0
Gm28513	-0.665873	0.206112	1	0
Rnasel	-0.194538	0.0870614	1	0
Gm28512	-0.216411	0.548101	1	0
Rgsl1	-2.72523	0.153575	1	0
Teddm2	0.299476	0.207643	1	0
Teddm1b	-0.0323468	0.985632	1	0
Gm38352	-1.24067	0.367663	1	0
Teddm1a	0.824605	0.640013	1	0
Glul	-0.117236	0.303741	1	0
Gm29290	0.841884	0.767359	1	0
Gm29291	-0.76607	0.859375	1	0
Gm28286	-1.60828	0.708464	1	0
A830008E24Rik	0	1	1	0
Cacna1e	0.510927	0.168685	1	0
Ier5	-0.156325	0.502723	1	0
Mr1	0.0757157	0.967995	1	0
Stx6	0.403406	0.640864	1	0
BC034090	1.04542	0.80854	1	0
Xpr1	0.180864	0.286826	1	0
Acbd6	0.248973	0.468175	1	0
Gm37089	-0.766069	0.859375	1	0
Qsox1	-0.219405	0.679332	1	0
Gm37539	0	1	1	0
Gm37571	0.147772	0.9599	1	0
Cep350	-0.0302579	0.798816	1	0
Gm38038	0.837356	0.492645	1	0
Gm36934	0.061919	0.981009	1	0
Gm37383	0.369124	0.858713	1	0
Gm23744	0	1	1	0
Gm9694	-0.670656	0.488008	1	0
Tor1aip1	-0.268122	0.0438735	1	0
9430034N14Rik	0.298081	0.638067	1	0
Tor1aip2	-0.122779	0.299846	1	0
Fam163a	1.05495	0.763713	1	0
Axdnd1	0.473357	0.74544	1	0
Gm2000	0.291105	0.482905	1	0
Soat1	0.26971	0.849177	1	0
Abl2	-0.150105	0.763267	1	0
Gm38043	1.08521	0.660389	1	0
Tor3a	-0.789976	0.264658	1	0
Fam20b	0.0286655	0.800616	1	0
Gm15428	0.169096	0.654818	1	0
Ralgps2	0.41053	0.259847	1	0
Gm28693	0.649415	0.880508	1	0
Angptl1	0	1	1	0
Gm37802	1.33222	0.757302	1	0
Gm37943	1.04542	0.808539	1	0
4930439D14Rik	0	1	1	0
Tex35	0	1	1	0
Rasal2	0	1	1	0
2810025M15Rik	0	1	1	0
BC026585	2.5041	0.557665	1	0
Brinp2	0.0399658	0.898672	1	0
Rfwd2	0.00635658	0.94013	1	0
Gm37115	0.512349	0.837458	1	0
Gm37088	-0.326744	0.67244	1	0
Scarna3a	1.1021	0.713859	1	0
Gm37294	0.868542	0.84054	1	0
4930523C07Rik	0.197808	0.36282	1	0
4930562F07Rik	-1.21331	0.627738	1	0
Tnn	1.33222	0.757302	1	0
Mrps14	0.120406	0.627609	1	0
Cacybp	-0.0430181	0.739563	1	0
4933417C20Rik	-0.374997	0.484065	1	0
Rabgap1l	-0.14722	0.291247	1	0
9430087J23Rik	0.656093	0.815168	1	0
Gm37529	-2.45148	0.126839	1	0
Gm37212	-0.0786161	0.969609	1	0
Gm37215	-0.0640173	0.969967	1	0
Gm38302	0.750346	0.521951	1	0
6720464F23Rik	-1.1649	0.256431	1	0
Gm37873	0	1	1	0
Gm37328	-0.205497	0.882711	1	0
Gm38329	-0.290051	0.580916	1	0
Gm38126	-1.62919	0.171069	1	0
Gm37083	-0.923102	0.475917	1	0
Gm38060	1.331	0.688826	1	0
Rc3h1	-0.0364537	0.76207	1	0
Gm37052	-0.40066	0.55549	1	0
Gm37809	2.23404	0.159257	1	0
Gm37653	0.345866	0.687559	1	0
Serpinc1	-0.952766	0.260476	1	0
Gm37729	-1.40023	0.495639	1	0
Gm37072	0.868562	0.840536	1	0
Zbtb37	0.0717195	0.738616	1	0
Gm37362	-1.44557	0.411833	1	0
Gas5	-0.0324999	0.812935	1	0
Dars2	0.19209	0.187522	1	0
Cenpl	-0.0900405	0.428526	1	0
Klhl20	0.0281585	0.916378	1	0
Ankrd45	-0.766069	0.859375	1	0
Gm6185	-0.661815	0.654835	1	0
Prdx6	0.129654	0.514327	1	0
Tnfsf18	0	1	1	0
Gm15429	-0.259627	0.830806	1	0
Fasl	2.53742	0.135986	1	0
Gm37357	0.758248	0.155117	1	0
Suco	-0.183301	0.0214751	1	0
Gm7496	-0.0414071	0.960129	1	0
Gm31925	-2.32514	0.158254	1	0
4930558K02Rik	0	1	1	0
Pigc	-0.180032	0.393766	1	0
Gm38304	0	1	1	0
Dnm3	0	1	1	0
2810442N19Rik	-0.69337	0.872641	1	0
Mettl13	0.648037	0.61542	1	0
Vamp4	0.571445	0.693158	1	0
Gm5705	-0.693376	0.87264	1	0
7420461P10Rik	0.649415	0.880508	1	0
Prrc2c	-0.110629	0.12163	1	0
Gm27616	-1.07575	0.573697	1	0
Fmo1	-0.155586	0.913131	1	0
Gorab	0.69512	0.0469707	1	0
Rpsa-ps1	-0.0448758	0.991707	1	0
Kifap3	0.649422	0.880507	1	0
Scyl3	-0.106835	0.577821	1	0
BC055324	0.037914	0.860938	1	0
Mettl18	0.0083199	0.995578	1	0
Sele	-0.766069	0.859375	1	0
Sell	-0.144623	0.757232	1	0
F5	1.6254	0.373785	1	0
Slc19a2	0.225304	0.400185	1	0
Ccdc181	-0.115972	0.783193	1	0
Blzf1	0.129573	0.696108	1	0
Nme7	-0.0532766	0.893148	1	0
Gm37411	-1.39749	0.745568	1	0
Atp1b1	0.33495	0.464446	1	0
Gm26685	0	1	1	0
Dpt	-0.766065	0.859376	1	0
Gm32569	0.649421	0.880507	1	0
Gm20743	-0.0764166	0.975582	1	0
Gm37403	0.649422	0.880507	1	0
4930568G15Rik	1.09424	0.639519	1	0
Gm16550	-0.571974	0.659704	1	0
Sft2d2	0.8826	0.211522	1	0
Tiprl	0.0157171	0.91898	1	0
Gm38190	0.522216	0.27052	1	0
Gpr161	-0.0247244	0.98704	1	0
Dcaf6	-0.16677	0.115556	1	0
Gm38368	-0.503269	0.600437	1	0
Gm24637	0	1	1	0
Gm37864	-0.254018	0.519713	1	0
Mpc2	-0.166003	0.390444	1	0
Gm37860	-0.614248	0.215338	1	0
Adcy10	-1.1517	0.0520594	1	0
Gm38325	0	1	1	0
Gm38210	0.163405	0.963303	1	0
Mpzl1	-0.552606	0.852632	1	0
Gm18407	0	1	1	0
Rcsd1	0.312456	0.450435	1	0
Gm37073	-1.34251	0.510288	1	0
Gm34767	-0.597605	0.698905	1	0
Creg1	-0.136524	0.326896	1	0
Gm36972	0.00349995	0.991386	1	0
Gm16565	0.201345	0.541879	1	0
Gm24808	0.815365	0.720789	1	0
Cd247	0.188612	0.838876	1	0
Gm23402	0	1	1	0
Gm32999	0	1	1	0
Pou2f1	-0.164472	0.260703	1	0
Gm17976	-0.967407	0.80083	1	0
Gm26665	0	1	1	0
Gm7626	0.868542	0.84054	1	0
Gm37923	0.868542	0.84054	1	0
Dusp27	-0.532875	0.894577	1	0
Gm15853	1.03166	0.733128	1	0
Tada1	0.0894667	0.773331	1	0
Gm15853	1.80704	0.591721	1	0
Pogk	-0.241465	0.80109	1	0
Gm16418	0.381227	0.536279	1	0
Gm6286	0.54854	0.508992	1	0
Uck2	0.197678	0.583322	1	0
Gm37982	0	1	1	0
Gm2453	-0.76607	0.859375	1	0
Gm37232	0	1	1	0
Tmco1	-0.133152	0.405911	1	0
Gm25911	0.729763	0.529086	1	0
Gm24182	1.32787	0.577578	1	0
Aldh9a1	0.0982607	0.410899	1	0
Mgst3	0.0904949	0.837339	1	0
Lrrc52	1.204	0.337945	1	0
Lmx1a	0.838066	0.759543	1	0
Pbx1	-1.04738	0.165487	1	0
Nuf2	-0.0330468	0.822241	1	0
Hsd17b7	-0.320362	0.652576	1	0
3110045C21Rik	0.0960016	0.911174	1	0
Uap1	0.143273	0.180005	1	0
Gm37748	2.71115	0.219523	1	0
Uhmk1	0.0190519	0.876459	1	0
4930500M09Rik	0	1	1	0
Sh2d1b2	0.868542	0.84054	1	0
Sh2d1b1	-0.766055	0.859378	1	0
Gm7694	-0.0412824	0.826696	1	0
Nos1ap	-0.184452	0.241423	1	0
1700015E13Rik	-0.658757	0.308708	1	0
Gm7299	0	1	1	0
Olfml2b	0.649415	0.880508	1	0
Atf6	-0.117028	0.36722	1	0
Gm9929	1.17657	0.360392	1	0
Dusp12	1.14294	0.709838	1	0
Gm26620	0	1	1	0
Fcrlb	-0.776541	0.787295	1	0
Fcrla	0.84372	0.0394186	1	0
Gm2962	-0.0418791	0.918997	1	0
Fcgr2b	0.746503	0.317585	1	0
Gm10522	0	1	1	0
Fcgr4	0.832943	0.749738	1	0
Gm26110	0	1	1	0
Fcgr3	0.673626	0.651375	1	0
Cfap126	-0.873388	0.519376	1	0
Sdhc	-0.163186	0.278978	1	0
Mpz	0.753525	0.807886	1	0
Pcp4l1	1.0053	0.815151	1	0
Nr1i3	0.868542	0.84054	1	0
Tomm40l	0.411414	0.732344	1	0
Fcer1g	-0.70329	0.382017	1	0
Ndufs2	0.0880597	0.548307	1	0
Adamts4	0.860656	0.646026	1	0
B4galt3	-0.190294	0.181248	1	0
Ppox	-0.169328	0.00364751	1	0
Usp21	-0.00609874	0.964625	1	0
Ufc1	-0.196695	0.413953	1	0
Rpl27-ps1	1.61123	0.36582	1	0
Gm20045	-0.401508	0.267078	1	0
Dedd	0.0790355	0.841313	1	0
Nit1	0.0247386	0.936484	1	0
Pfdn2	-0.0749004	0.772712	1	0
Gm37154	-2.17966	0.225492	1	0
Klhdc9	1.63199	0.601671	1	0
Pvrl4	0.100326	0.980602	1	0
Arhgap30	-0.430396	0.827297	1	0
Usf1	0.105957	0.608262	1	0
Tstd1	-2.12064	0.0963554	1	0
F11r	0	1	1	0
B930036N10Rik	0.868551	0.840538	1	0
Alyref2	0.841391	0.766332	1	0
Cd244	-0.693376	0.87264	1	0
Ly9	0.195665	0.846789	1	0
Slamf7	-0.201177	0.792663	1	0
Gm37981	-2.04099	0.634386	1	0
Cd48	1.65205	0.0922422	1	0
Tma7-ps	0.262252	0.390119	1	0
Gm19030	0	1	1	0
Slamf1	-0.52423	0.870206	1	0
Cd84	1.35403	0.185784	1	0
Gm10521	-0.93852	0.657703	1	0
Gm37065	-0.0918876	0.944704	1	0
Slamf6	0.54076	0.372872	1	0
Vangl2	1.32638	0.536613	1	0
Nhlh1	0.857896	0.806273	1	0
Ncstn	0.020445	0.879281	1	0
Copa	-0.00868168	0.923298	1	0
Gm38164	0	1	1	0
Gm37756	-0.76607	0.859375	1	0
Pex19	0.00544378	0.963436	1	0
Gm10171	2.34444	0.194676	1	0
Dcaf8	-0.11913	0.38892	1	0
Pea15a	0.248664	0.499717	1	0
Casq1	0.218341	0.800057	1	0
Gm17224	-0.756615	0.786681	1	0
Igsf8	-0.0229452	0.95849	1	0
Kcnj9	0	1	1	0
Kcnj10	-0.201905	0.801864	1	0
Pigm	-0.253246	0.0672341	1	0
Gm37145	-1.58513	0.71251	1	0
Slamf9	-0.554925	0.824569	1	0
Igsf9	0.0898644	0.946171	1	0
Tagln2	-0.324459	0.681693	1	0
Cfap45	-2.04954	0.630007	1	0
4933439K11Rik	0	1	1	0
Slamf8	0	1	1	0
Fcrl6	1.33222	0.757302	1	0
Dusp23	0	1	1	0
Gm2710	0.427896	0.918986	1	0
Fcer1a	3.4841	0.411147	1	0
Ackr1	-0.0167446	0.868161	1	0
Cadm3	0.147039	0.488678	1	0
Aim2	0.559183	0.0037722	1	0
Gm4955	-0.815804	0.639481	1	0
BC094916	-1.36313	0.750361	1	0
Pydc4	2.56906	0.12267	1	0
Pyhin1	0.442489	0.391283	1	0
Pydc3	0.649415	0.880508	1	0
AI607873	0.101559	0.981213	1	0
Ifi204	-0.845694	0.456969	1	0
Gm16340	-0.17327	0.566369	1	0
Gm7897	-0.0174532	0.96492	1	0
Gm38050	0.868542	0.84054	1	0
Mndal	0.181888	0.686265	1	0
Mnda	1.04543	0.808538	1	0
Ifi203	-0.00324322	0.993731	1	0
Gm37417	0.868542	0.84054	1	0
Olfr424	-0.374528	0.639467	1	0
Olfr258-ps1	0.111985	0.734769	1	0
Olfr421-ps1	0.207747	0.402099	1	0
Olfr420	-0.185359	0.457452	1	0
RP23-343E12,14	0.424422	0.636196	1	0
Spta1	-0.104514	0.0944486	1	0
Olfr419	-0.637368	0.201023	1	0
Olfr417	-0.54748	0.539213	1	0
Olfr416-ps1	-0.842357	0.416206	1	0
Olfr248	-1.16576	0.121233	1	0
Fmn2	-0.0448769	0.991707	1	0
Rgs7	0	1	1	0
Fh1	0.098176	0.612624	1	0
Kmo	1.38745	0.146956	1	0
Opn3	-0.286987	0.776031	1	0
Chml	0.0321547	0.937996	1	0
Exo1	0.0246875	0.875212	1	0
Gm38100	-0.0655677	0.980533	1	0
B020018G12Rik	-0.0446831	0.936821	1	0
Cep170	0.0943148	0.542413	1	0
3110062G12Rik	1.0599	0.8052	1	0
Gm38104	0.590782	0.833706	1	0
Gm36992	1.32527	0.758533	1	0
Sdccag8	0.13536	0.607343	1	0
Gm38158	-0.693376	0.87264	1	0
Gm37490	0	1	1	0
Gm15423	0.649415	0.880508	1	0
Gm37519	-0.693376	0.87264	1	0
Akt3	-0.109171	0.426271	1	0
Gm37960	0.699435	0.354832	1	0
Gm37106	-1.9341	0.422858	1	0
Gm38146	-0.76607	0.859375	1	0
Gm37706	-0.117579	0.978267	1	0
Gm37463	-0.766065	0.859376	1	0
Gm38328	-0.24577	0.945516	1	0
Gm26801	-0.205714	0.952612	1	0
Zbtb18	-0.150966	0.247049	1	0
Gm29856	0.868542	0.84054	1	0
1700016C15Rik	0	1	1	0
Adss	0.0572852	0.681744	1	0
Gm16585	-1.43559	0.738818	1	0
Gm7068	0	1	1	0
Gm16432	0.868549	0.840539	1	0
Gm37313	0.649415	0.880508	1	0
Desi2	-0.388845	0.252187	1	0
Gm37486	-0.042628	0.884229	1	0
B230369F24Rik	-0.271504	0.334181	1	0
Cox20	0.054877	0.93707	1	0
Gm16586	-0.268387	0.216371	1	0
Hnrnpu	-0.0600154	0.514693	1	0
Gm38300	0.00396646	0.997014	1	0
Efcab2	-0.460071	0.0905381	1	0
Kif26b	0.86855	0.840539	1	0
Gm34176	-0.167347	0.92802	1	0
Smyd3	0.438732	0.516551	1	0
Gm5561	0.0450769	0.977534	1	0
Tfb2m	-0.117664	0.59657	1	0
Gm15480	-1.03322	0.439223	1	0
Cnst	-0.120498	0.345075	1	0
Sccpdh	0	1	1	0
Gm1305	-0.778106	0.821189	1	0
Ahctf1	-0.11446	0.151555	1	0
Gm10518	0.0596454	0.939096	1	0
Gm37070	-0.605412	0.808958	1	0
Cdc42bpa	-0.15136	0.333318	1	0
Gm38169	0.562044	0.895796	1	0
Gm38331	-1.77257	0.244996	1	0
Adck3	1.30726	0.124529	1	0
Gm37336	0	1	1	0
Psen2	0.677154	0.161386	1	0
Gm31728	-0.0237408	0.976329	1	0
Gm5069	0.86855	0.840539	1	0
Itpkb	-0.0873018	0.899549	1	0
Gm37033	0	1	1	0
Gm36933	-0.766069	0.859375	1	0
Parp1	0.34679	0.102099	1	0
Lin9	-0.147116	0.174783	1	0
Mixl1	1.04542	0.80854	1	0
Gm8101	-0.76607	0.859375	1	0
Acbd3	0.0241376	0.892497	1	0
Gm37768	-1.15087	0.440102	1	0
H3f3a	-0.049506	0.904045	1	0
Gm17275	-0.185997	0.0550955	1	0
H3f3aos	0.104425	0.74348	1	0
Gm24836	0.649415	0.880508	1	0
Sde2	-0.244383	0.0235118	1	0
Gm20305	-2.47155	0.230727	1	0
Pycr2	-0.120247	0.45127	1	0
Lefty1	0.400942	0.583743	1	0
Tmem63a	-0.147151	0.476049	1	0
2210411M09Rik	-0.733114	0.863822	1	0
Gm36961	0.868542	0.84054	1	0
Ephx1	-0.731879	0.567249	1	0
Gm6606	-1.96309	0.4144	1	0
Nvl	-0.0749878	0.524619	1	0
Cnih4	0.0751515	0.580296	1	0
Wdr26	-0.175721	0.146128	1	0
A430110L20Rik	-0.109419	0.672769	1	0
Rpl35a-ps2	0.541285	0.663549	1	0
Gm8146	0.457521	0.426943	1	0
Gm16539	0	1	1	0
Dnah14	-0.387393	0.027064	1	0
Lbr	-0.167027	0.0604636	1	0
Gm26004	0.71642	0.698919	1	0
Gm5533	-0.693376	0.87264	1	0
Enah	-0.117578	0.978267	1	0
Srp9	0.0627359	0.729202	1	0
Degs1	-0.0277165	0.889403	1	0
Fbxo28	0.106994	0.498661	1	0
Gm10517	-0.359674	0.904379	1	0
Trp53bp2	0.246205	0.301874	1	0
Capn2	-1.41207	0.430126	1	0
Disp1	0.328565	0.674151	1	0
BC085271	0.10155	0.981214	1	0
Brox	-0.0926814	0.249013	1	0
Aida	-0.0445607	0.591767	1	0
Mia3	0.0356087	0.834221	1	0
Taf1a	2.67436	0.072727	1	0
Dusp10	-0.22179	0.61518	1	0
1700056E22Rik	0.220956	0.844411	1	0
Hlx	0.769902	0.389196	1	0
2020-03-01	-0.886223	0.718461	1	0
2020-03-02	-0.0244056	0.924954	1	0
Mark1	-1.84615	0.667362	1	0
Rab3gap2	-0.00657989	0.959671	1	0
Iars2	-0.110649	0.449674	1	0
2010103J01Rik	0.649415	0.880508	1	0
Mir194-1	0.868542	0.84054	1	0
Gm37785	1.60415	0.393075	1	0
Bpnt1	0.282102	0.806343	1	0
4930532G15Rik	0.394586	0.757969	1	0
Eprs	0.119901	0.559641	1	0
Gm2061	-0.045721	0.94352	1	0
Slc30a10	-0.0243199	0.872083	1	0
5033404E19Rik	1.20599	0.778689	1	0
Gm9722	-0.693376	0.87264	1	0
Rrp15	0.10692	0.965214	1	0
A430105J06Rik	0.540001	0.899684	1	0
Gpatch2	0.060979	0.88608	1	0
Gm21710	0.334047	0.667491	1	0
Gm38155	-0.926885	0.550457	1	0
Ush2a	-0.766069	0.859375	1	0
Kctd3	0.108577	0.451315	1	0
Gm3837	0.205521	0.794884	1	0
Gm38122	-0.567647	0.608052	1	0
Cenpf	-0.12277	0.339929	1	0
Gm37239	-1.69169	0.488325	1	0
Ptpn14	0.0452159	0.928647	1	0
Smyd2	0	1	1	0
Rps6kc1	0.0199282	0.980292	1	0
Angel2	0.0660631	0.637926	1	0
Vash2	2.34614	0.58343	1	0
Gm37095	-0.766064	0.859376	1	0
Gm8407	0.868551	0.840538	1	0
Mfsd7b	0.0478715	0.931492	1	0
Spata45	-0.865371	0.747405	1	0
Tatdn3	0.0823703	0.857036	1	0
Nsl1	-0.185676	0.203312	1	0
Gm38188	1.18422	0.268522	1	0
Atf3	-0.190819	0.927345	1	0
D730003I15Rik	1.33055	0.66874	1	0
Nenf	0.092862	0.67867	1	0
Tmem206	-0.270212	0.23393	1	0
Ppp2r5a	0.0949259	0.397379	1	0
Gm2272	0.868542	0.84054	1	0
Gm32200	-0.771923	0.528703	1	0
9430037O13Rik	-0.304882	0.642841	1	0
Dtl	0.0147845	0.853999	1	0
Ints7	0.0275515	0.83974	1	0
Gm37349	-0.730375	0.428882	1	0
Lpgat1	0.547295	0.54705	1	0
Gm38037	-0.401564	0.457506	1	0
Nek2	-0.0449495	0.786711	1	0
1700034H15Rik	-0.265703	0.400287	1	0
Slc30a1	-0.14925	0.234307	1	0
Gm32460	0.0117952	0.99331	1	0
Traf5	0.484408	0.110922	1	0
Mir3473c	-2.01161	0.639315	1	0
Gm3934	-0.516291	0.731181	1	0
Gm26879	0.879096	0.779823	1	0
Rcor3	0.0567283	0.760378	1	0
Gm10516	-0.157091	0.574282	1	0
Kcnh1	0.439505	0.79727	1	0
Sertad4	0.649422	0.880507	1	0
Gm2367	0	1	1	0
Gm23583	0	1	1	0
Gm31406	0.868522	0.840544	1	0
Gm37103	0	1	1	0
Diexf	0.301072	0.5516	1	0
Irf6	-1.94489	0.51471	1	0
A130010J15Rik	1.51608	0.539662	1	0
Traf3ip3	0.323923	0.59539	1	0
4930570N18Rik	0.868542	0.84054	1	0
Lamb3	-2.44395	0.443617	1	0
Hsd11b1	-1.98163	0.597486	1	0
G0s2	0	1	1	0
Gm37691	-0.686798	0.747469	1	0
Camk1g	0.278421	0.948498	1	0
Plxna2	-0.325854	0.787091	1	0
Cd34	0	1	1	0
Gm16897	-0.766069	0.859375	1	0
A330023F24Rik	1.46644	0.421628	1	0
Cd46	-0.357225	0.16815	1	0
Gm37366	0.033389	0.972774	1	0
Gm37132	-0.198248	0.898295	1	0
Cr1l	-0.113522	0.556415	1	0
Cr2	-0.479357	0.340471	1	0
Gm38046	1.04542	0.80854	1	0
Gm38194	-0.441736	0.888522	1	0
Iyd	0	1	1	0
Plekhg1	1.52634	0.51713	1	0
Mthfd1l	-0.0382764	0.745692	1	0
Gm16074	1.50765	0.367095	1	0
Akap12	0.542857	0.190793	1	0
Zbtb2	0.0798121	0.718247	1	0
Gm21781	0.0816357	0.774286	1	0
Rmnd1	-0.101931	0.812849	1	0
Gm16153	0.278156	0.776259	1	0
Armt1	-0.0585469	0.727841	1	0
Ccdc170	-0.812995	0.694916	1	0
Esr1	-0.764796	0.847521	1	0
Syne1	0.253008	0.310055	1	0
Gm25694	0.649421	0.880507	1	0
Fbxo5	-0.133005	0.411722	1	0
Mtrf1l	-0.0908431	0.565985	1	0
Rgs17	-0.39676	0.874386	1	0
Ipcef1	-0.370725	0.880276	1	0
Gm15536	2.16401	0.298627	1	0
Cnksr3	-0.0448817	0.991706	1	0
Ulbp1	-0.0265995	0.895826	1	0
Lrp11	3.00421	0.425062	1	0
Gm16254	0.649415	0.880508	1	0
Pcmt1	-0.0499833	0.453389	1	0
Nup43	0.0941964	0.713039	1	0
Lats1	-0.0608411	0.654731	1	0
Katna1	-0.0554017	0.79357	1	0
Gm20470	-0.502318	0.730327	1	0
Ginm1	0.0396305	0.850912	1	0
B430219N15Rik	0.41319	0.644304	1	0
Ppil4	-0.157265	0.156035	1	0
Gm15560	1.5208	0.173573	1	0
Zc3h12d	-0.201446	0.845951	1	0
Tab2	-0.0671535	0.227517	1	0
Ust	1.77229	0.68051	1	0
Sash1	-0.371338	0.835711	1	0
Stxbp5	0.187925	0.367087	1	0
Rab32	0.931603	0.704738	1	0
Shprh	-0.0268344	0.916604	1	0
Gm16577	1.08329	0.552714	1	0
4930432B10Rik	1.0496	0.78754	1	0
Fbxo30	-0.252188	0.165506	1	0
Gm25979	-0.642212	0.554402	1	0
Epm2a	-1.44533	0.224638	1	0
Gm9797	-0.505605	0.834237	1	0
Utrn	-0.407951	0.287816	1	0
B230208H11Rik	1.33222	0.757302	1	0
Stx11	-0.0774334	0.768629	1	0
Sf3b5	0.0302447	0.905085	1	0
Zc2hc1b	-0.117578	0.978267	1	0
Ltv1	0.311033	0.62239	1	0
Phactr2	-1.07037	0.658505	1	0
Fuca2	-0.0365018	0.930405	1	0
Pex3	0.286404	0.369502	1	0
Adat2	0.725391	0.305888	1	0
Aig1	2.78963	0.324373	1	0
Hivep2	0.946539	0.151348	1	0
Gm10335	-0.907946	0.614684	1	0
Vta1	-0.142197	0.333337	1	0
Gm16234	-0.171419	0.918242	1	0
Nmbr	0.0251589	0.984056	1	0
Gm8355	0.279936	0.698727	1	0
B230364G03Rik	-0.531378	0.898134	1	0
Cited2	1.44889	0.106998	1	0
Gm7584	-1.28786	0.268479	1	0
Heca	-0.0412242	0.807399	1	0
Abracl	0.291576	0.455445	1	0
Reps1	0.303607	0.403873	1	0
Ect2l	-0.252794	0.801637	1	0
Ccdc28a	0.29338	0.217796	1	0
Gm10827	-0.0525451	0.945997	1	0
Nhsl1	0.649415	0.880508	1	0
Tnfaip3	0.0489905	0.894033	1	0
Olig3	0	1	1	0
Ifngr1	0.781201	0.349942	1	0
Il20ra	-1.27467	0.169297	1	0
Gm25256	-1.28597	0.765423	1	0
Pex7	0.140849	0.635545	1	0
Map3k5	0.352527	0.624452	1	0
Map7	0.801158	0.356181	1	0
4933406P04Rik	-1.2634	0.100333	1	0
Bclaf1	-0.10487	0.208583	1	0
Mtfr2	0.0468608	0.740295	1	0
Gm17229	0	1	1	0
Ahi1	-0.0881417	0.588578	1	0
Myb	0.122965	0.570193	1	0
Gm26577	0	1	1	0
Gm2467	0.649415	0.880508	1	0
Hbs1l	-0.0818492	0.435007	1	0
Aldh8a1	-1.16606	0.594611	1	0
1700020N01Rik	0	1	1	0
Sgk1	-0.160481	0.731057	1	0
Gm7672	0.868542	0.84054	1	0
Gm34267	0	1	1	0
E030030I06Rik	1.63304	0.704633	1	0
Gm4895	-0.533368	0.810331	1	0
Gm26740	0.998598	0.338713	1	0
Hmgb1-ps8	-1.14462	0.483634	1	0
C920009B18Rik	0.447172	0.795754	1	0
Gm5421	-0.584972	0.391305	1	0
Gm26585	-0.717503	0.867187	1	0
Slc2a12	1.973	0.645999	1	0
Tbpl1	0.0617337	0.710832	1	0
Mir7663	0.101551	0.981214	1	0
Tcf21	-0.766063	0.859376	1	0
Eya4	0.0597921	0.986406	1	0
Rps12	0.29506	0.25203	1	0
Snora33	-0.431373	0.729456	1	0
Snord100	-1.48427	0.249387	1	0
Gm23130	-0.332682	0.588457	1	0
Stx7	0.210066	0.0392461	1	0
Enpp1	1.10727	0.386253	1	0
Enpp3	-0.502451	0.392704	1	0
Med23	0.195873	0.292421	1	0
Mir6905	-1.28597	0.765423	1	0
Arg1	1.29166	0.45825	1	0
Akap7	-0.393989	0.089031	1	0
Gm25016	0	1	1	0
Gm26167	0.483332	0.595729	1	0
Epb4,1l2	-0.0671148	0.899018	1	0
Samd3	-1.58513	0.71251	1	0
L3mbtl3	0.0741835	0.959076	1	0
Arhgap18	0.109025	0.824226	1	0
Lama2	-1.43371	0.719622	1	0
Gm10145	-1.46168	0.240061	1	0
Ptprk	1.211	0.299097	1	0
Gm9824	0.10155	0.981214	1	0
9330159F19Rik	-0.693376	0.87264	1	0
Echdc1	0.101559	0.867125	1	0
Rnf146	0.0603551	0.635239	1	0
Gm25596	-1.0346	0.360289	1	0
Gm10275	0.347725	0.380832	1	0
Cenpw	0.123679	0.5797	1	0
Trmt11	-0.0174879	0.944607	1	0
Hint3	-0.0343908	0.88338	1	0
Ncoa7	-0.112759	0.180516	1	0
Gm24189	-1.84665	0.154593	1	0
Hey2	2.1473	0.342799	1	0
Gm5422	0.687644	0.247506	1	0
Hddc2	-0.0448817	0.991706	1	0
Gm7909	-0.693376	0.87264	1	0
Sult3a1	0	1	1	0
Rsph4a	1.04945	0.788266	1	0
Zufsp	-0.216336	0.295496	1	0
Rwdd1	0.103376	0.842812	1	0
Fam26f	-1.94258	0.535777	1	0
Dse	0.940385	0.788509	1	0
Tspyl1	0.00174634	0.99067	1	0
Nt5dc1	-0.0836039	0.735432	1	0
Gm26564	-0.461641	0.594536	1	0
Tspyl4	-0.566016	0.366365	1	0
Col10a1	1.04542	0.808539	1	0
Amd2	-0.333173	0.440484	1	0
Hdac2	0.0698636	0.585972	1	0
Marcks	0.130293	0.784539	1	0
Gm24710	-0.693376	0.87264	1	0
Lama4	-0.76607	0.859375	1	0
Tube1	0.508602	0.086735	1	0
Wisp3	-0.0490331	0.960577	1	0
Fyn	0.913339	0.312053	1	0
Traf3ip2	-0.628351	0.415483	1	0
E130307A14Rik	0.139189	0.689766	1	0
Rev3l	-0.119455	0.333628	1	0
Gm22105	-0.76607	0.859375	1	0
Gm16210	-0.69587	0.821021	1	0
Gm26824	-0.786428	0.451434	1	0
2010001E11Rik	0	1	1	0
G630090E17Rik	0	1	1	0
AI317395	1.64878	0.129526	1	0
Gm8055	1.42628	0.548019	1	0
Slc16a10	-0.180567	0.0687873	1	0
Gm25613	-0.684227	0.649012	1	0
Rpf2	-0.327578	0.679146	1	0
Gtf3c6	0.172444	0.677395	1	0
Amd1	-0.0836249	0.637366	1	0
Cdk19os	0.530823	0.67721	1	0
Cdk19	-0.0691351	0.606946	1	0
Cdc40	-0.00917335	0.960425	1	0
Fig4	0.245194	0.111065	1	0
Gm25526	-1.92458	0.138575	1	0
Ak9	-0.540638	0.824662	1	0
Zbtb24	-0.0453356	0.853007	1	0
Mical1	1.15399	0.137751	1	0
Smpd2	-0.0367223	0.982119	1	0
Ppil6	0	1	1	0
Cd164	-0.0395539	0.757295	1	0
Ccdc162	-0.170481	0.936889	1	0
Gm29096	1.33222	0.757302	1	0
Gm6976	0.868542	0.84054	1	0
Cep57l1	0.124051	0.464645	1	0
BC048559	0.868542	0.84054	1	0
Sesn1	-0.164057	0.103573	1	0
Armc2	0.862385	0.81961	1	0
Gm9855	1.63304	0.704632	1	0
Foxo3	-0.120384	0.293384	1	0
Lace1	-1.09744	0.298138	1	0
Gm15197	0.868542	0.84054	1	0
Snx3	-0.0512876	0.590667	1	0
Ostm1	-0.205685	0.341004	1	0
Sec63	-0.115904	0.44153	1	0
Gm26860	-0.192671	0.964149	1	0
Scml4	-0.450276	0.64749	1	0
Pdss2	-0.0399995	0.967561	1	0
Gm16546	0	1	1	0
Gm3699	-1.58541	0.281373	1	0
Bend3	-0.243918	0.823432	1	0
Gm9803	0.590049	0.709448	1	0
1700021F05Rik	-0.163284	0.599254	1	0
Cd24a	-0.115763	0.369675	1	0
F930017D23Rik	-0.270627	0.259653	1	0
Gm9034	0	1	1	0
Qrsl1	-0.0359528	0.95982	1	0
Rtn4ip1	-0.112025	0.767431	1	0
Aim1	-0.287731	0.231781	1	0
Atg5	0.332399	0.212062	1	0
Mir1929	0.649415	0.880508	1	0
Prdm1	-0.693376	0.87264	1	0
Prep	-0.181956	0.741822	1	0
Popdc3	-0.76607	0.859375	1	0
Gm27731	0	1	1	0
Hace1	-0.106249	0.203252	1	0
Ascc3	-0.0886119	0.492108	1	0
Sim1	0	1	1	0
Gp49a	0.779836	0.814193	1	0
Lilrb4	0.281028	0.945401	1	0
Dcbld1	-0.693376	0.87264	1	0
Gopc	-0.479246	0.156593	1	0
Nepn	0.637926	0.882291	1	0
Nus1	0.066681	0.748409	1	0
Zfa-ps	0.988221	0.762558	1	0
Cep85l	-0.615796	0.452036	1	0
Pln	-0.0366268	0.94064	1	0
Mcm9	-0.144938	0.275189	1	0
Asf1a	-0.0242175	0.776014	1	0
Fam184a	0	1	1	0
Man1a	-0.0151359	0.913784	1	0
Gm16998	-0.00255555	0.997266	1	0
Tbc1d32	-1.16321	0.787437	1	0
Msl3l2	1.07917	0.61866	1	0
Rps8-ps1	-0.418791	0.752391	1	0
Gm9795	0.637926	0.882291	1	0
4930467K11Rik	0	1	1	0
Hsf2	-0.300856	0.70968	1	0
Serinc1	-0.136055	0.344445	1	0
Pkib	-0.135956	0.933596	1	0
Gm5777	-0.693376	0.87264	1	0
Smpdl3a	-0.0419426	0.862852	1	0
Gcc2	0.0905079	0.705751	1	0
Lims1	-0.0525374	0.626906	1	0
Gm23058	0.637926	0.882291	1	0
Ranbp2	-0.0983464	0.32014	1	0
Ccdc138	-0.00536891	0.983715	1	0
2020-09-10	-0.0448817	0.991706	1	0
P4ha1	-0.885757	0.073955	1	0
Gm10273	0.868522	0.840544	1	0
Mcu	-0.111004	0.63787	1	0
Micu1	-0.144831	0.170489	1	0
Gm17059	-0.638998	0.287564	1	0
Gm7399	0.230344	0.845077	1	0
Gm23803	-0.69337	0.872641	1	0
Dnajb12	-0.0347387	0.75843	1	0
Ddit4	-0.0140839	0.954423	1	0
Anapc16	-0.300748	0.0478384	1	0
Ascc1	-0.108143	0.626583	1	0
Spock2	-0.514718	0.904852	1	0
Chst3	0.387405	0.248121	1	0
Psap	-0.0143037	0.910674	1	0
Cdh23	-0.728022	0.651596	1	0
4632428N05Rik	-0.109678	0.371944	1	0
Gm17455	0	1	1	0
Slc29a3	-0.0842715	0.955833	1	0
Gm26947	0.868565	0.840536	1	0
Gm20625	0	1	1	0
Gm20610	2.62242	0.345533	1	0
Sgpl1	-0.189946	0.211556	1	0
Adamts14	0.649415	0.880508	1	0
Prf1	1.63031	0.705108	1	0
Pald1	0	1	1	0
Eif4ebp2	0.00451383	0.979475	1	0
D830039M14Rik	-0.0448817	0.991706	1	0
Lrrc20	-0.0152813	0.944511	1	0
Ppa1	-0.00714201	0.985575	1	0
Sar1a	0.0763317	0.548927	1	0
Tysnd1	7.84003e-05	0.999842	1	0
Aifm2	-0.450153	0.458145	1	0
Gm5424	0.868542	0.84054	1	0
Tspan15	-0.519914	0.609385	1	0
Hk1	-0.114626	0.585033	1	0
Hk1os	-0.00673674	0.985621	1	0
Hkdc1	-0.694437	0.848087	1	0
Supv3l1	0.0825203	0.761066	1	0
4930507D05Rik	-0.766069	0.859375	1	0
Vps26a	0.0096081	0.912705	1	0
Srgn	-0.392971	0.156917	1	0
Kif1bp	0.103357	0.570709	1	0
RP24-255E8,1	-0.693376	0.87264	1	0
Ddx21	0.0884009	0.659847	1	0
Ddx50	0.159416	0.321785	1	0
Ccar1	0.0151781	0.872315	1	0
Snord98	-0.000819314	0.999014	1	0
Tet1	1.67638	0.396105	1	0
Slc25a16	0.36234	0.0917091	1	0
Dna2	-0.0541198	0.623525	1	0
Rufy2	0.0288494	0.951381	1	0
Hnrnph3	-0.0219881	0.893494	1	0
Pbld2	1.33222	0.757302	1	0
Mypn	0.445403	0.655695	1	0
1700120B22Rik	1.64393	0.573577	1	0
Herc4	-0.0598964	0.492434	1	0
Gm26789	0.355544	0.513157	1	0
Sirt1	-0.11322	0.227519	1	0
Dnajc12	1.21407	0.326344	1	0
Gm7075	1.32796	0.580046	1	0
Ctnna3	-0.0338626	0.985624	1	0
Reep3	0.185213	0.549064	1	0
Jmjd1c	-0.0642295	0.690966	1	0
Gm26359	0.649415	0.880508	1	0
Nrbf2	0.315218	0.249607	1	0
Egr2	2.65909	0.53292	1	0
Ado	0.0576378	0.826281	1	0
Rtkn2	1.32988	0.641918	1	0
Arid5b	0.480865	0.352303	1	0
Tmem26	1.22548	0.557814	1	0
Rhobtb1	-0.693369	0.872641	1	0
Cdk1	-0.0319179	0.865556	1	0
Ank3	1.2305	0.463349	1	0
Ccdc6	-0.0597801	0.66568	1	0
Mrln	-0.215038	0.959777	1	0
Slc16a9	-2.3337	0.556355	1	0
Tfam	0.193027	0.333498	1	0
Ube2d1	0.0868964	0.944988	1	0
Cisd1	-0.0664743	0.79248	1	0
Ipmk	-0.0383706	0.701144	1	0
Gm9923	-0.0470107	0.905345	1	0
Zwint	-0.061593	0.528209	1	0
Gm5778	-0.0395121	0.928063	1	0
Gm6419	0.458417	0.800941	1	0
Rab36	-0.766069	0.859375	1	0
Bcr	0.00278614	0.996529	1	0
Specc1l	0.0872352	0.493074	1	0
Adora2a	2.85597	0.493643	1	0
Gucd1	-0.108024	0.252544	1	0
Upb1	0.833681	0.751103	1	0
Gm25545	0	1	1	0
Snrpd3	-0.0591715	0.745234	1	0
Ggt5	0.649421	0.880507	1	0
Susd2	-0.201372	0.359084	1	0
Cabin1	-0.0734739	0.369544	1	0
Ddt	-0.351887	0.70897	1	0
Gstt3	0.868542	0.84054	1	0
Gstt1	0.00414875	0.976259	1	0
Gstt2	-0.0493963	0.870935	1	0
Mif	0.496556	0.360178	1	0
Derl3	-1.21021	0.39059	1	0
Smarcb1	-0.160871	0.219222	1	0
Mmp11	-0.279575	0.86815	1	0
Chchd10	-0.159073	0.291134	1	0
Gm867	0.00988083	0.934275	1	0
Vpreb3	0.431015	0.429493	1	0
Gm16221	-0.693376	0.87264	1	0
Gm5134	-1.63667	0.556234	1	0
Zfp280b	0.00584802	0.974991	1	0
Slc5a4b	-1.39749	0.745568	1	0
Prmt2	0.451399	0.813625	1	0
Dip2a	-0.298892	0.852445	1	0
Pcnt	-0.10001	0.455279	1	0
1700094J05Rik	0.868542	0.84054	1	0
2610028H24Rik	1.04542	0.80854	1	0
Ybey	0.00263955	0.995829	1	0
Mcm3ap	0.0446823	0.727111	1	0
Lss	-0.553368	0.288482	1	0
4930483K19Rik	0.868542	0.84054	1	0
Pcbp3	-0.916384	0.679199	1	0
Slc19a1	-1.28597	0.765424	1	0
Gm10941	2.83854	0.0931251	1	0
Pofut2	0.0914649	0.782733	1	0
Adarb1	0	1	1	0
Fam207a	-0.306592	0.288282	1	0
Itgb2	0.649381	0.365816	1	0
Pttg1ip	-0.0316816	0.769054	1	0
Sumo3	0.153056	0.422161	1	0
Ube2g2	-0.0452639	0.833724	1	0
Trpm2	0.274539	0.899313	1	0
1810043G02Rik	0.699715	0.395556	1	0
Pfkl	-0.000529764	0.998542	1	0
Aire	0.101559	0.981213	1	0
Dnmt3l	-0.766064	0.859376	1	0
Icosl	-0.237412	0.787251	1	0
D10Jhu81e	0.00171527	0.994267	1	0
Pwp2	-0.0934185	0.678181	1	0
Trappc10	-0.0685251	0.419652	1	0
Agpat3	0.0307349	0.917711	1	0
Gm10146	0.0370933	0.948074	1	0
Rrp1	-0.0793336	0.732571	1	0
Cstb	-1.37851	0.305603	1	0
Pdxk	-2.16603	0.135467	1	0
Ilvbl	0.0474217	0.922896	1	0
2610008E11Rik	-0.0259187	0.937889	1	0
Ppap2c	1.67099	0.405564	1	0
Mier2	-0.267544	0.835398	1	0
Madcam1	-0.693376	0.87264	1	0
Tpgs1	-0.202144	0.541047	1	0
Cdc34	-0.0158721	0.945276	1	0
Gzmm	0.421313	0.564223	1	0
Bsg	-0.102095	0.642227	1	0
Hcn2	-0.941073	0.387016	1	0
Polrmt	-0.287459	0.647165	1	0
Fgf22	0	1	1	0
Rnf126	-0.177254	0.631094	1	0
Fstl3	-0.0448817	0.991706	1	0
Palm	0.0558735	0.978699	1	0
Misp	0	1	1	0
E130317F20Rik	-0.931058	0.390124	1	0
Ptbp1	-0.0469431	0.569776	1	0
Lppr3	0.339776	0.480343	1	0
Prtn3	2.29875	0.562621	1	0
Elane	-3.52213	0.335697	1	0
Cfd	0.649415	0.880508	1	0
Med16	-0.237162	0.207585	1	0
R3hdm4	0.0325711	0.897288	1	0
Kiss1r	-0.885294	0.793241	1	0
Arid3a	-0.247771	0.560205	1	0
Wdr18	0.213321	0.521654	1	0
Grin3b	1.49321	0.312325	1	0
Tmem259	-0.0280876	0.874692	1	0
Gm26243	0.649425	0.880507	1	0
Cnn2	-0.00397681	0.994752	1	0
Abca7	-0.00868508	0.92933	1	0
Hmha1	0.478143	0.0186922	1	0
Polr2e	0.0531257	0.79461	1	0
Gpx4	-0.0321865	0.887964	1	0
Sbno2	-0.0707734	0.758007	1	0
Stk11	-0.0950398	0.701211	1	0
Dos	-0.556587	0.409373	1	0
Atp5d	-0.0369931	0.885201	1	0
Midn	0.0459515	0.819992	1	0
Cirbp	0.137082	0.561018	1	0
1600002K03Rik	0.377676	0.569034	1	0
Efna2	-0.693376	0.87264	1	0
Mum1	-0.0604204	0.76371	1	0
Ndufs7	0.0594099	0.706438	1	0
Gamt	1.34916	0.662865	1	0
Dazap1	-0.0541641	0.72723	1	0
Mir6911	1.04542	0.80854	1	0
Gm15122	0.253486	0.688237	1	0
Rps15	0.148126	0.270435	1	0
Apc2	-0.0945547	0.969796	1	0
2310011J03Rik	0.0623185	0.684118	1	0
Pcsk4	-0.366693	0.77949	1	0
Reep6	-0.124421	0.571449	1	0
Adamtsl5	-0.391646	0.287075	1	0
Mex3d	-0.134066	0.856981	1	0
Mbd3	-0.0005882	0.998136	1	0
Uqcr11	0.165048	0.417909	1	0
Tcf3	-0.0796114	0.638535	1	0
Onecut3	0.649421	0.880507	1	0
Atp8b3	0.908018	0.232586	1	0
Rexo1	0.0168019	0.94578	1	0
Klf16	-0.0245521	0.910796	1	0
Gm26710	0.232932	0.796419	1	0
Abhd17a	-0.0679541	0.723506	1	0
Gm29093	0.14242	0.777033	1	0
Adat3	-0.375208	0.486036	1	0
Scamp4	1.05036	0.783999	1	0
Csnk1g2	-0.0364373	0.873039	1	0
Btbd2	-0.0903469	0.807356	1	0
Mknk2	-0.0308317	0.795812	1	0
Gm26541	-0.513129	0.548755	1	0
Mob3a	0.136467	0.682051	1	0
Izumo4	-0.065569	0.72992	1	0
Ap3d1	-0.0537308	0.687524	1	0
Dot1l	-0.059813	0.71992	1	0
Gm17151	0.868542	0.84054	1	0
Plekhj1	-0.0436817	0.81604	1	0
Sf3a2	-0.0692908	0.703648	1	0
Amh	-0.145319	0.834886	1	0
Jsrp1	-0.514284	0.704228	1	0
Oaz1	-0.0748181	0.556495	1	0
Lingo3	0	1	1	0
Lsm7	0.00436166	0.98781	1	0
Sppl2b	-0.0768866	0.569159	1	0
Tmprss9	-0.66383	0.208342	1	0
Timm13	0.14947	0.423174	1	0
Lmnb2	-0.159346	0.854044	1	0
Gadd45b	1.28776	0.253485	1	0
Diras1	0	1	1	0
Slc39a3	0.079146	0.78391	1	0
Sgta	0.152888	0.419571	1	0
Thop1	0.618853	0.44633	1	0
Creb3l3	-0.117572	0.978268	1	0
Map2k2	-0.0502894	0.582674	1	0
Zbtb7a	-0.0841155	0.575858	1	0
Pias4	0.0256419	0.892291	1	0
Eef2	-0.0156576	0.837256	1	0
Snord37	-0.729848	0.389103	1	0
4930442H23Rik	-0.742301	0.813963	1	0
Dapk3	0.254989	0.463878	1	0
Atcayos	0	1	1	0
Zfr2	1.33222	0.757302	1	0
Matk	2.65331	0.172753	1	0
Mrpl54	0.646934	0.208329	1	0
Apba3	0.439043	0.684311	1	0
Tjp3	0.237952	0.953833	1	0
Pip5k1c	-0.128989	0.49756	1	0
Gm16315	0	1	1	0
Cactin	0.00105811	0.99582	1	0
Tbxa2r	-0.875402	0.364912	1	0
Hmg20b	0.137339	0.492599	1	0
Mfsd12	0.0637902	0.728793	1	0
4930404N11Rik	0.00730797	0.985411	1	0
Fzr1	-0.175994	0.288418	1	0
Dohh	-0.119901	0.604686	1	0
Mir6913	-0.221288	0.880003	1	0
Smim24	-2.17911	0.167798	1	0
Nfic	0.371757	0.33614	1	0
Gm16104	-0.76607	0.859375	1	0
Ncln	-0.120608	0.614366	1	0
S1pr4	1.39854	0.209986	1	0
Gna15	0.116977	0.978188	1	0
Gna11	-0.0758274	0.705041	1	0
[truncated: 17,845 more rows]

## Sheet: Ortho-E RNA-seq
Supplementary Table S1. RNA-seq of poly- and orthochromatic bone marrow erythroblasts in wild-type and Ypel4-null mice.
Ypel4-/- compared to Ypel4+/+ bone marrow orthochromatic erythroblast (Ortho-E) transcriptomes.
Gene symbol	log2(FoldChange)	p value	Adjusted p value	-log10(Adjusted p value)
Ypel4	-4.60346	8.04632e-156	1.59631e-151	150.797
En2	8.24462	7.96116e-15	7.89708e-11	10.1025
Lrrc8d	-6.06902	2.62223e-11	1.73408e-07	6.76093
Gm19426	-7.03906	2.45899e-10	1.2196e-06	5.91378
Zdhhc5	-0.480005	1.56691e-08	6.21718e-05	4.20641
Clp1	-0.408775	5.59433e-05	0.184976	0.732884
Med19	-0.584767	7.96225e-05	0.225661	0.646543
Pbk	-0.584527	0.000229154	0.568272	0.245444
Stt3b	-0.575781	0.000380286	0.838277	0.0766126
Mef2d	0.678011	0.000464514	0.921549	0.0354815
Gm38148	0.553926	0.898068	1	0
Gm37323	0	1	1	0
Gm6085	-0.0972396	0.935841	1	0
Gm6123	-1.11788	0.185889	1	0
Mrpl15	-0.39097	0.247644	1	0
Gm37144	-0.943627	0.706938	1	0
Lypla1	1.46279	0.0855927	1	0
Tcea1	-0.0752229	0.46309	1	0
Gm6104	-0.13037	0.822546	1	0
Gm37277	0.470113	0.70838	1	0
Rgs20	-0.835431	0.442832	1	0
Atp6v1h	-0.463041	0.392642	1	0
Rb1cc1	-0.137161	0.360887	1	0
4732440D04Rik	-0.124824	0.628875	1	0
Fam150a	-0.230025	0.957581	1	0
Gm2147	-0.0365325	0.95851	1	0
Gm19026	-0.202474	0.909484	1	0
Gm7449	0	1	1	0
Gm37108	0.482479	0.911185	1	0
Pcmtd1	0.292036	0.0601692	1	0
Gm38372	0.508349	0.180102	1	0
Gm9826	0	1	1	0
Gm26901	0	1	1	0
Gm16284	-0.247808	0.933412	1	0
Gm15452	-0.542685	0.491871	1	0
Rrs1	1.2322	0.361811	1	0
2610203C22Rik	0.482481	0.911184	1	0
Gm6161	-0.202631	0.909103	1	0
Mybl1	-0.0229436	0.934875	1	0
Vcpip1	-0.103045	0.524843	1	0
1700034P13Rik	0.270669	0.453458	1	0
Sgk3	0.245968	0.0525564	1	0
Gm6195	1.01003	0.425672	1	0
Gm22607	-0.947795	0.826607	1	0
Mcmdc2	-0.517033	0.126662	1	0
Snhg6	1.16025	0.0909877	1	0
Snord87	-0.248611	0.898861	1	0
Tcf24	-1.02053	0.676738	1	0
E330040D14Rik	-0.924772	0.830772	1	0
Cops5	-0.02709	0.847326	1	0
Cspp1	-0.00765684	0.966442	1	0
1700047N06Rik	0	1	1	0
Arfgef1	0.154485	0.469398	1	0
Gm26348	0	1	1	0
Gm28659	0	1	1	0
Slco5a1	2.14114	0.290961	1	0
Prdm14	-0.924772	0.830772	1	0
Ncoa2	0.00622863	0.95707	1	0
Gm38376	0	1	1	0
Gm37409	-0.924772	0.830772	1	0
Gm38120	-0.171938	0.947219	1	0
Gm38380	0.753455	0.776961	1	0
Tram1	-0.147647	0.202787	1	0
Lactb2	0.373296	0.172208	1	0
Gm38319	-0.999544	0.64072	1	0
Gm5523	-0.947797	0.826607	1	0
Eya1	0.484336	0.882235	1	0
Smt3h2-ps4	-0.943775	0.710417	1	0
Rpl5-ps1	-0.925442	0.777004	1	0
Terf1	0.0974568	0.549054	1	0
Gm37509	-1.24899	0.369132	1	0
Sbspon	0.423607	0.831599	1	0
4930444P10Rik	-0.947797	0.826607	1	0
Rpl7	-0.184213	0.221047	1	0
Rdh10	-0.552828	0.427707	1	0
Stau2	0.552761	0.890008	1	0
Ube2w	0.0417783	0.951746	1	0
Tceb1	-0.258342	0.0294507	1	0
D030040B21Rik	0	1	1	0
Tmem70	-0.702986	0.325869	1	0
Ly96	0	1	1	0
Gm5828	0.498547	0.67236	1	0
Gdap1	-0.924772	0.830772	1	0
Rbm6-ps1	-0.918401	0.330052	1	0
Gm7690	0.302557	0.834632	1	0
Gm17969	1.13276	0.663793	1	0
Gm10075	-0.937582	0.586468	1	0
Gm4849	-1.35928	0.361618	1	0
Il17f	0.387753	0.717793	1	0
Mcm3	0.194043	0.145374	1	0
Gm20587	0	1	1	0
Paqr8	0	1	1	0
Tram2	1.71631	0.244378	1	0
Gm7094	0	1	1	0
Gm4956	0	1	1	0
Kcnq5	-1.00764	0.642935	1	0
Gm7658	-0.783622	0.245283	1	0
Gm29506	-0.947797	0.826607	1	0
Gm6420	-1.77877	0.488316	1	0
Gm27028	-0.00236209	0.99527	1	0
Gm29107	0.341251	0.818615	1	0
Ogfrl1	0.0702599	0.724341	1	0
B3gat2	0.22934	0.285856	1	0
Smap1	0.0683223	0.593944	1	0
Sdhaf4	0.840802	0.116243	1	0
Fam135a	0	1	1	0
Tubb4b-ps2	-0.618576	0.43553	1	0
Gm28439	0	1	1	0
Gm10222	0	1	1	0
Gm28438	0.726338	0.598539	1	0
Gm28437	-0.332242	0.706962	1	0
Gm10925	-0.0890948	0.898455	1	0
Gm28661	-0.548715	0.366053	1	0
Gm29216	-0.0170079	0.967248	1	0
Lmbrd1	-0.0550671	0.915254	1	0
Gm19028	0	1	1	0
Gm7846	-0.858667	0.595213	1	0
Gm5525	-0.943944	0.714422	1	0
Gm2914	-1.94354	0.58867	1	0
Phf3	0.0357097	0.737289	1	0
Gm37522	0.588599	0.721575	1	0
Gm37906	0.962539	0.285643	1	0
Ptp4a1	0.223003	0.432907	1	0
Gm5699	0	1	1	0
Gm28644	0.553926	0.898068	1	0
Gm37110	0	1	1	0
Gm37724	0.553926	0.898068	1	0
Gm7114	-0.632828	0.589426	1	0
Gm4785	0.482479	0.911185	1	0
Prim2	0.264781	0.191402	1	0
Gm29228	0	1	1	0
Gm37618	-0.51317	0.75098	1	0
Gm17813	-0.947797	0.826607	1	0
1700001G17Rik	0.749241	0.46467	1	0
Gm38173	-1.11347	0.609268	1	0
Rab23	0.758616	0.235655	1	0
Bag2	-0.0344917	0.836422	1	0
Gm37905	0	1	1	0
Zfp451	-0.084441	0.726024	1	0
Gm15455	-0.812539	0.258862	1	0
Bend6	-0.947797	0.826607	1	0
Dst	1.10758	0.571132	1	0
Gm26788	0	1	1	0
D630036G22Rik	-1.89717	0.444554	1	0
Gm37385	0.482481	0.911184	1	0
Gm3052	0.553926	0.898068	1	0
Gm37233	0.553926	0.898068	1	0
Ccdc115	-0.0252492	0.976281	1	0
Imp4	-0.102947	0.740992	1	0
Ptpn18	0.477462	0.865623	1	0
Gm28417	0.552974	0.891434	1	0
4930568A12Rik	-0.525529	0.632841	1	0
Arhgef4	-0.200276	0.90312	1	0
Gm38336	0.427791	0.80582	1	0
Fam168b	0.0107903	0.956484	1	0
Gm37127	2.47944	0.0519468	1	0
Plekhb2	-0.420808	0.448657	1	0
Gm37670	-0.248747	0.705524	1	0
Gm8009	-1.5679	0.673285	1	0
Hs6st1	0.168363	0.42262	1	0
Gm33280	0.0622256	0.762234	1	0
Uggt1	0.220804	0.281984	1	0
Neurl3	1.16977	0.139649	1	0
Arid5a	-0.220843	0.812693	1	0
4930403P22Rik	0	1	1	0
Kansl3	0.0452637	0.83024	1	0
Fer1l5	-0.763291	0.496368	1	0
Lman2l	-0.130384	0.783241	1	0
Cnnm4	-0.784422	0.406815	1	0
Gm37909	0.486018	0.861611	1	0
Cnnm3	0.132522	0.461047	1	0
Ankrd23	0.553926	0.898068	1	0
Ankrd39	-0.18411	0.928193	1	0
Sema4c	-0.185883	0.952316	1	0
Fam178b	0	1	1	0
Gm6428	0	1	1	0
Cox5b	-0.380724	0.0130719	1	0
Actr1b	0.803261	0.0216339	1	0
4933424G06Rik	-0.947797	0.826607	1	0
Zap70	0	1	1	0
Tmem131	-0.0149801	0.891586	1	0
Gm37506	2.02257	0.195343	1	0
Gm38115	1.89952	0.207911	1	0
F830112A20Rik	1.75576	0.263613	1	0
Inpp4a	1.32663	0.481558	1	0
Coa5	0.117854	0.718677	1	0
Unc50	-0.33534	0.1446	1	0
Mgat4a	1.09133	0.317578	1	0
2010300C02Rik	0	1	1	0
Tsga10	-0.318912	0.556365	1	0
Lipt1	-0.597642	0.700377	1	0
Mitd1	0.013328	0.975272	1	0
Mrpl30	0.0201715	0.916579	1	0
Lyg2	0	1	1	0
Gm15457	0.553926	0.898068	1	0
Txndc9	0.0154889	0.905768	1	0
Eif5b	0.0609808	0.660144	1	0
Rev1	-0.143839	0.411182	1	0
Gm37062	-2.58886	0.0673881	1	0
Aff3	-0.851129	0.296534	1	0
Lonrf2	0.536616	0.812489	1	0
Chst10	0.0123116	0.931273	1	0
Gm37707	2.72529	0.0844638	1	0
Pdcl3	1.64376	0.03576	1	0
Gm37309	0	1	1	0
Gm37091	-0.946083	0.770264	1	0
Rpl31	-0.17138	0.459365	1	0
Tbc1d8	-0.391578	0.679186	1	0
Cnot11	-0.0773853	0.847647	1	0
Gm15832	0	1	1	0
Snord89	0	1	1	0
Rnf149	-0.331304	0.786533	1	0
D930019O06Rik	0	1	1	0
Map4k4	1.54792	0.093885	1	0
Il1r1	-0.0878915	0.636958	1	0
Gm38070	0.257537	0.71358	1	0
Il1rl2	0.485044	0.19701	1	0
Gm17970	0.937131	0.775591	1	0
Il1rl1	-0.370798	0.10441	1	0
Il18r1	1.87711	0.241364	1	0
Il18rap	-0.938702	0.606559	1	0
Gm37915	0.107019	0.878794	1	0
Mfsd9	-0.0611065	0.923543	1	0
Tmem182	1.12777	0.780478	1	0
Mrps9	-0.904905	0.0754195	1	0
Gm23126	0	1	1	0
Gpr45	0	1	1	0
Tgfbrap1	0.888088	0.132589	1	0
Gm28782	0	1	1	0
8430432A02Rik	0	1	1	0
AI597479	0.167891	0.687569	1	0
Gm8210	0.542024	0.834094	1	0
Nck2	-1.37029	0.300561	1	0
Gm38228	0	1	1	0
1500015O10Rik	0.543158	0.839021	1	0
Gm29155	-0.945713	0.76024	1	0
Gm29157	0	1	1	0
Gm29156	0	1	1	0
Uxs1	-0.0181588	0.969788	1	0
Gm16103	0	1	1	0
Gm19587	-0.133849	0.913239	1	0
Tpp2	-0.329677	0.0460431	1	0
Mettl21c	0.178546	0.899934	1	0
Gm8251	-0.130702	0.614139	1	0
Tex30	0.353683	0.375041	1	0
Kdelc1	0.552842	0.890556	1	0
Bivm	0	1	1	0
Ercc5	0.213614	0.626088	1	0
Txn-ps1	1.42184	0.35599	1	0
Gm38110	1.89717	0.589281	1	0
Col3a1	1.12737	0.793891	1	0
Col5a2	0.553926	0.898068	1	0
Gm8307	0.553926	0.898068	1	0
Wdr75	-2.79194	0.00867077	1	0
Gm5526	0.044245	0.9397	1	0
Gm5269	0.0344272	0.968651	1	0
Gm18303	-0.756912	0.3246	1	0
Slc40a1	0.000647744	0.995247	1	0
Gm9496	0	1	1	0
Dnah7b	0.553926	0.898068	1	0
Slc39a10	-0.332866	0.817225	1	0
Gm4852	0.0949675	0.870757	1	0
Gm8337	0	1	1	0
Sdpr	0	1	1	0
1700072G22Rik	0.154211	0.962567	1	0
Nabp1	-0.245286	0.627689	1	0
Gm17767	-0.946271	0.775766	1	0
Stat4	-1.80795	0.631677	1	0
Gm28177	0.00842309	0.99575	1	0
Stat1	0.0206134	0.925414	1	0
Gm18301	-0.187163	0.948573	1	0
Gls	-0.221391	0.249982	1	0
Nab1	-0.419789	0.358917	1	0
Gm5976	0.482481	0.911184	1	0
Gm5527	0	1	1	0
Tmem194b	-0.43578	0.362245	1	0
Gm37242	0	1	1	0
Mfsd6	-0.939951	0.629907	1	0
Gm28650	0.48248	0.911185	1	0
Inpp1	-0.195678	0.926129	1	0
Hibch	-0.121635	0.822564	1	0
Pms1	0.318844	0.600888	1	0
Gm28777	0	1	1	0
Ormdl1	0.18437	0.623751	1	0
Osgepl1	0.387048	0.190001	1	0
Gm28551	-0.82855	0.668668	1	0
Gm18800	-0.925259	0.790145	1	0
Asnsd1	0.990262	0.230002	1	0
Dnah7a	-0.557863	0.834699	1	0
Stk17b	-0.106783	0.358833	1	0
Mir7681	0.553926	0.898068	1	0
Ccdc150	0	1	1	0
Gtf3c3	0.0755599	0.897198	1	0
Pgap1	-0.409606	0.651543	1	0
Gm36955	0.553926	0.898068	1	0
Ankrd44	1.16014	0.140005	1	0
Sf3b1	-0.0617081	0.522536	1	0
E330011M16Rik	0.486085	0.860863	1	0
Coq10b	-0.00963535	0.949083	1	0
Gm17971	1.17165	0.246068	1	0
Hspd1	-0.692389	0.0164798	1	0
Hspe1	0.190663	0.799244	1	0
Gm5147	0	1	1	0
Gm16581	-0.0371447	0.96739	1	0
Mob4	0.0459538	0.705721	1	0
Gm6822	-1.18254	0.174371	1	0
Rftn2	0	1	1	0
Gm10561	-1.17135	0.61701	1	0
Mars2	0.609822	0.11888	1	0
Boll	-0.947798	0.826606	1	0
Gm8292	-0.688289	0.65656	1	0
Plcl1	0	1	1	0
Gm28900	0	1	1	0
Satb2	0.553926	0.898068	1	0
9130024F11Rik	0	1	1	0
4930558J18Rik	0.337346	0.610399	1	0
1700066M21Rik	-0.180138	0.71566	1	0
Tyw5	0.356086	0.684735	1	0
9430016H08Rik	0.230218	0.706207	1	0
Kctd18	1.46843	0.29459	1	0
Sgol2a	-0.310081	0.259251	1	0
Aox1	0	1	1	0
Aox4	-0.222565	0.926604	1	0
Aox2	-0.181605	0.96649	1	0
Gm37607	-0.0607921	0.926433	1	0
Bzw1	-0.0572712	0.678929	1	0
Clk1	-0.0678237	0.611062	1	0
Ppil3	1.20615	0.443658	1	0
Nif3l1	1.36587	0.0354161	1	0
Orc2	-0.127055	0.510888	1	0
Gm23966	-0.931159	0.546717	1	0
Gm15834	-0.167712	0.879074	1	0
Fam126b	-0.132252	0.633554	1	0
Ndufb3	-0.293398	0.146896	1	0
Gm10068	0.433173	0.71457	1	0
Gm20257	0.486128	0.860378	1	0
Cflar	0.211285	0.546227	1	0
Casp8	-0.0889334	0.800573	1	0
Gm37760	0.605222	0.704123	1	0
Gm28802	-0.803271	0.0265236	1	0
Trak2	-0.064966	0.570789	1	0
Stradb	-0.0263413	0.818306	1	0
Gm33589	-0.741734	0.523563	1	0
Gm29018	1.76981	0.680265	1	0
Tmem237	0.939174	0.768022	1	0
Mpp4	-0.255388	0.702246	1	0
Gm29017	-0.967817	0.203053	1	0
Als2	0.299517	0.153984	1	0
Fzd7	1.54687	0.678275	1	0
Gm26813	0.553926	0.898068	1	0
Gm973	-0.924772	0.830772	1	0
Sumo1	-0.221296	0.267764	1	0
D430013B06Rik	-0.315854	0.414852	1	0
Gm29596	0.483794	0.889841	1	0
Nop58	-0.532355	0.0513885	1	0
Snord70	0	1	1	0
Gm26287	0	1	1	0
Bmpr2	0	1	1	0
Fam117b	-0.49262	0.486394	1	0
Ica1l	-2.34566	0.385318	1	0
Wdr12	-1.17388	0.0270124	1	0
Carf	0.229436	0.816682	1	0
Gm15464	-0.939148	0.614762	1	0
Nbeal1	-0.986939	0.137212	1	0
Cyp20a1	1.41628	0.320974	1	0
6030460B20Rik	0	1	1	0
Abi2	0	1	1	0
Raph1	1.59029	0.662147	1	0
Gm11575	-0.230025	0.957581	1	0
Eif4a-ps4	0.11776	0.733377	1	0
Rpl18-ps1	-2.14498	0.212484	1	0
Icos	-0.924772	0.830772	1	0
Rpl17-ps1	0	1	1	0
Gm11587	-0.947682	0.8223	1	0
9530026F06Rik	0.13863	0.700877	1	0
Gm11588	0	1	1	0
Gm28449	0	1	1	0
Gm29084	0.528756	0.397044	1	0
Gm11599	0	1	1	0
Nrp2	0	1	1	0
Gm29083	-0.947797	0.826607	1	0
Ino80d	-0.180021	0.27149	1	0
Ino80dos	0.374915	0.368693	1	0
Gm20342	0.0805799	0.763838	1	0
Ndufs1	0.0229783	0.847082	1	0
Eef1b2	-0.100093	0.552749	1	0
Snora41	0.680114	0.606677	1	0
Zdbf2	0.189035	0.96507	1	0
Gm11605	0	1	1	0
Fastkd2	-0.302228	0.815035	1	0
Klf7	0.112333	0.865758	1	0
Gm13748	0	1	1	0
Creb1	-0.0558524	0.654856	1	0
Mettl21a	-0.520118	0.652447	1	0
Gm28982	0	1	1	0
Gm29152	-0.947797	0.826607	1	0
2810408I11Rik	1.51628	0.133844	1	0
Ccnyl1	-0.276797	0.484633	1	0
Fzd5	-0.2049	0.300163	1	0
Plekhm3	0.139506	0.734349	1	0
Rpl10a-ps1	0.361059	0.553525	1	0
Idh1	-0.485406	0.590576	1	0
Pikfyve	0.20861	0.535076	1	0
Pth2r	0.553929	0.898068	1	0
Gm28923	0	1	1	0
Map2	0	1	1	0
Unc80	0.482481	0.911184	1	0
Rpe	0.134928	0.564443	1	0
Kansl1l	-0.0766724	0.729278	1	0
Gm37570	-0.161743	0.84271	1	0
Gm38387	2.44467	0.0842808	1	0
Gm38162	-1.42184	0.313242	1	0
Gm15789	0	1	1	0
6820402A03Rik	-0.483584	0.754209	1	0
Gm37285	-1.44442	0.0562646	1	0
Gm37755	-0.155362	0.815094	1	0
Gm38218	-0.219646	0.897475	1	0
Acadl	-0.160401	0.129528	1	0
Gm15793	0	1	1	0
Myl1	0	1	1	0
Rpl31-ps14	0	1	1	0
Lancl1	-0.0261146	0.941351	1	0
Gm29114	0.924974	0.828358	1	0
Ikzf2	1.65788	0.109825	1	0
Vwc2l	-0.947797	0.826607	1	0
Bard1	0.105926	0.588925	1	0
Gm16236	-1.59662	0.276567	1	0
Atic	1.24855	0.263268	1	0
Fn1	-1.38096	0.749169	1	0
Gm5829	0	1	1	0
Gm8885	0.553926	0.898068	1	0
Mreg	0	1	1	0
Gm25360	0	1	1	0
D230017M19Rik	0	1	1	0
Gm25939	1.86093	0.596985	1	0
Pecr	1.44439	0.737415	1	0
Xrcc5	0	1	1	0
Gm15843	0	1	1	0
Smarcal1	-1.08247	0.0226799	1	0
Ankar	-0.42786	0.653704	1	0
Rpl37a	-0.0954159	0.48558	1	0
Igfbp5	0	1	1	0
Tns1	0.0331563	0.818666	1	0
Cxcr2	0	1	1	0
Arpc2	-0.498184	0.00997335	1	0
Aamp	0.174698	0.4461	1	0
Pnkd	-0.422987	0.557288	1	0
Gm37503	0	1	1	0
Tmbim1	-0.850849	0.267347	1	0
Gm37931	1.76478	0.298086	1	0
Slc11a1	0.382693	0.809986	1	0
Ctdsp1	-0.034149	0.88434	1	0
Mir26b	0	1	1	0
Vil1	0.417261	0.815758	1	0
Usp37	0.418217	0.0365968	1	0
Gm37733	0	1	1	0
Rqcd1	-0.0438396	0.82775	1	0
Plcd4	0	1	1	0
Zfp142	0.0427586	0.89826	1	0
Bcs1l	0.377295	0.802303	1	0
Rnf25	-0.662637	0.198953	1	0
Stk36	0	1	1	0
Ttll4	0.946635	0.0530952	1	0
Cyp27a1	1.50065	0.494228	1	0
Wnt10a	-0.252245	0.949613	1	0
Ccdc108	0.548914	0.86706	1	0
Ihh	0.245561	0.871738	1	0
Gm37744	-0.195714	0.926039	1	0
Nhej1	-0.154548	0.71132	1	0
Slc23a3	-0.514094	0.328015	1	0
Cnppd1	-0.187182	0.121175	1	0
Fam134a	0.0700883	0.745669	1	0
Zfand2b	-0.0781379	0.533668	1	0
Abcb6	0.283834	0.220037	1	0
Gm29253	-0.805238	0.450637	1	0
Atg9a	0.0336433	0.761281	1	0
Ankzf1	-0.0302675	0.861835	1	0
Glb1l	-0.0937966	0.687122	1	0
Stk16	-0.0328602	0.861449	1	0
Tuba4a	-0.0514136	0.634331	1	0
A630095N17Rik	-1.6029	0.313123	1	0
Dnajb2	-0.0880004	0.49334	1	0
Ptprn	0.123371	0.764292	1	0
Resp18	0.924567	0.830451	1	0
Gm28902	0.553926	0.898068	1	0
Dnpep	-0.284617	0.544346	1	0
Speg	0.48248	0.911185	1	0
Gmppa	0.923529	0.522601	1	0
Chpf	-0.925384	0.781071	1	0
Obsl1	0	1	1	0
Inha	0	1	1	0
Stk11ip	0.185317	0.387555	1	0
Slc4a3	-0.577612	0.828994	1	0
Gm17751	-1.95466	0.649612	1	0
Epha4	-0.186898	0.949334	1	0
Sgpp2	0.482475	0.911186	1	0
Farsb	-0.48696	0.224367	1	0
4833412K13Rik	0	1	1	0
Acsl3	-0.4017	0.64114	1	0
Utp14b	-0.618316	0.499288	1	0
Gm6159	0.750801	0.362598	1	0
Gm5830	-0.0669538	0.891963	1	0
Ap1s3	0.420643	0.805012	1	0
Gm37886	0.553926	0.898068	1	0
Wdfy1	-0.267946	0.683803	1	0
Mrpl44	2.81082	0.0337234	1	0
Serpine2	-0.947801	0.826606	1	0
Gm5529	-0.943335	0.700206	1	0
Gm28071	-0.167636	0.919083	1	0
Gm38339	0	1	1	0
Fam124b	-0.947797	0.826607	1	0
Gm37932	-0.924772	0.830772	1	0
Cul3	0.0796777	0.318786	1	0
Gm37902	-0.546042	0.291987	1	0
Gm37262	0.482479	0.911185	1	0
Gm29125	0.0702319	0.97479	1	0
Dock10	0.95193	0.118851	1	0
Gm38062	0.553926	0.898068	1	0
Gm29124	0	1	1	0
Gm5530	0	1	1	0
Irs1	-0.947797	0.826607	1	0
Rhbdd1	-0.412117	0.328783	1	0
Gm19552	0	1	1	0
Gm28940	0	1	1	0
Col4a4	-1.56334	0.49635	1	0
Col4a3	0.0231681	0.976146	1	0
C430014B12Rik	-0.191582	0.767449	1	0
Mff	0.0629552	0.65398	1	0
Gm28941	0.116884	0.771853	1	0
Tm4sf20	-1.27856	0.145001	1	0
Gm17764	-0.620663	0.871755	1	0
Agfg1	0.206013	0.279173	1	0
Gm7553	0.553928	0.898068	1	0
Gm6374	0	1	1	0
Pid1	-0.201728	0.911293	1	0
Trip12	-0.0106916	0.886247	1	0
Gm38374	0	1	1	0
Gm37738	-1.62841	0.345385	1	0
Fbxo36	1.11012	0.472491	1	0
C130026I21Rik	0.553926	0.898068	1	0
Rpl19-ps1	0	1	1	0
Gm7582	-0.947797	0.826607	1	0
Gm2389	-0.924772	0.830772	1	0
Gm18342	-1.24342	0.648024	1	0
A530032D15Rik	0.156189	0.789613	1	0
A530040E14Rik	1.37445	0.482022	1	0
Gm6264	-0.326151	0.879207	1	0
Gm16026	0.482481	0.911184	1	0
Gm2619	0.937953	0.722705	1	0
Gm7281	-0.924772	0.830772	1	0
Gm2427	0.553926	0.898068	1	0
Gm7592	-0.924772	0.830772	1	0
Sp110	0.158311	0.674627	1	0
Sp140	-0.207572	0.579084	1	0
Gm10552	0.548914	0.86706	1	0
Gm17017	1.52147	0.365766	1	0
Sp100	-0.357546	0.265531	1	0
A630001G21Rik	0.171661	0.805254	1	0
Cab39	-0.00466662	0.975849	1	0
Itm2c	0.224278	0.842791	1	0
Gpr55	0.553926	0.898068	1	0
Gm28100	-0.924772	0.830772	1	0
Gm18180	-3.00536	0.0489133	1	0
2810459M11Rik	0.48248	0.911185	1	0
Psmd1	0.0600358	0.624337	1	0
Gm22786	0	1	1	0
Htr2b	0.416287	0.717343	1	0
Gm37914	0	1	1	0
Armc9	-0.258381	0.34098	1	0
Gm16341	0	1	1	0
B3gnt7	0	1	1	0
Ncl	-0.102325	0.259297	1	0
C130036L24Rik	-0.790184	0.50238	1	0
Rpl30-ps6	0	1	1	0
Ptma	-0.165334	0.191417	1	0
Pde6d	-0.105163	0.804471	1	0
Gm37152	0	1	1	0
Cops7b	0.304446	0.394531	1	0
Dis3l2	0.502068	0.538803	1	0
Gm29055	0	1	1	0
Gm37485	0	1	1	0
Gm6136	-0.309031	0.474054	1	0
Gm37447	0	1	1	0
Eif4e2	-0.0279022	0.869291	1	0
Gigyf2	-0.0727912	0.379887	1	0
Gm22549	0.482481	0.911184	1	0
Kcnj13	1.12788	0.777162	1	0
3110079O15Rik	0.924567	0.830451	1	0
Neu2	0.482481	0.911184	1	0
Gm6153	0	1	1	0
Inpp5d	-0.309106	0.0595128	1	0
Atg16l1	0.131818	0.177798	1	0
Gm25395	1.27092	0.458021	1	0
Scarna6	-0.26928	0.806056	1	0
Sag	-0.453183	0.41521	1	0
Dgkd	0.479512	0.0320589	1	0
Usp40	-0.35378	0.149986	1	0
Ugt1a7c	0.547445	0.859339	1	0
Ugt1a6a	-0.338871	0.590634	1	0
Ugt1a2	1.73063	0.327821	1	0
Dnajb3	0.0644921	0.781633	1	0
Ugt1a1	-0.260725	0.773793	1	0
Mroh2a	-0.0812796	0.747379	1	0
Hjurp	0.127478	0.202343	1	0
Trpm8	0	1	1	0
Glrp1	-0.943552	0.70519	1	0
Arl4c	-0.15739	0.898549	1	0
Gm18699	0	1	1	0
Gm38312	0	1	1	0
Agap1	0.101381	0.835001	1	0
Gm28499	0	1	1	0
Ackr3	0.0717141	0.891342	1	0
Gm38277	0.00605557	0.993761	1	0
Gm28721	0.213302	0.68213	1	0
Gm28723	-0.287826	0.581797	1	0
Cops8	-0.031718	0.903558	1	0
Col6a3	0	1	1	0
Mlph	-0.947797	0.826607	1	0
Prlh	0.552863	0.890696	1	0
Lrrfip1	1.1359	0.239023	1	0
Rbm44	0.251827	0.613226	1	0
Gm7776	-0.24876	0.936453	1	0
Ramp1	-0.924771	0.830773	1	0
Ube2f	-0.148842	0.509167	1	0
Gm7785	-0.372687	0.482833	1	0
Gm26683	0.146177	0.942857	1	0
Scly	0.146213	0.441117	1	0
Gm17090	-1.68893	0.313638	1	0
Espnl	-1.24784	0.309266	1	0
Klhl30	-0.934644	0.624102	1	0
Fam132b	-0.283882	0.62628	1	0
Ilkap	-0.00493055	0.976453	1	0
Hes6	1.99072	0.0619527	1	0
Per2	-0.243557	0.833838	1	0
Traf3ip1	-0.670473	0.087103	1	0
Asb1	-0.0176619	0.878773	1	0
Gm28380	0.553926	0.898068	1	0
Gm29100	-0.947797	0.826607	1	0
Hdac4	-0.565052	0.398167	1	0
Ndufa10	-0.184677	0.382674	1	0
Myeov2	-0.22931	0.64806	1	0
Otos	-0.924772	0.830772	1	0
Gpc1	0	1	1	0
Ankmy1	-0.22211	0.903871	1	0
Dusp28	-1.21191	0.252574	1	0
5033417F24Rik	0	1	1	0
Rnpepl1	0.378208	0.227325	1	0
9430060I03Rik	-1.95466	0.649612	1	0
Capn10	0.0359804	0.945672	1	0
Gpr35	0.482481	0.911184	1	0
Sned1	1.00156	0.516489	1	0
Mterf4	0.717626	0.12717	1	0
Gm28535	-1.49445	0.29169	1	0
Gm7867	-1.37844	0.375483	1	0
Pask	0.0402418	0.851118	1	0
Ppp1r7	-0.0149514	0.943408	1	0
Mir6345	0	1	1	0
Gm26446	0	1	1	0
Ano7	-0.947797	0.826607	1	0
Hdlbp	0.0265292	0.770801	1	0
Gm17415	0.810355	0.67762	1	0
44076	-0.0134503	0.921538	1	0
Farp2	-0.11711	0.947552	1	0
Stk25	-0.122244	0.508978	1	0
Thap4	0.730613	0.315579	1	0
Gm10550	0	1	1	0
Atg4b	-0.0287886	0.816865	1	0
Dtymk	-0.514703	0.00171357	1	0
Ing5	-0.165433	0.373121	1	0
Gm22089	0	1	1	0
D2hgdh	0.0639836	0.751027	1	0
Gal3st2	-0.924772	0.830772	1	0
Gm6086	0	1	1	0
Neu4	0.553926	0.898068	1	0
Gm7895	-0.216853	0.649479	1	0
Fam174a	1.37782	0.24998	1	0
BC055308	-0.947758	0.825019	1	0
Gm15427	-0.000580046	0.998786	1	0
St8sia4	0.365539	0.622072	1	0
Slco4c1	0.417408	0.886341	1	0
Gm28901	0	1	1	0
Gm6430	-0.58831	0.612985	1	0
Gm7135	0.401612	0.623906	1	0
Gm37171	-1.72871	0.147682	1	0
D1Ertd622e	-0.0234454	0.805294	1	0
Ppip5k2	1.05189	0.15083	1	0
Gin1	-0.208147	0.57023	1	0
Pam	0	1	1	0
Gm3531	-0.415568	0.187723	1	0
Gm29462	0.535393	0.807965	1	0
Gm3555	0.271931	0.890452	1	0
Gm7967	0.186992	0.821928	1	0
Tdpx-ps1	-0.219135	0.154752	1	0
Gm29668	0	1	1	0
Psmb6-ps2	2.01971	0.320386	1	0
Gm28187	0	1	1	0
Rnf152	-0.947795	0.826607	1	0
Gm3608	0.41862	0.344016	1	0
Pign	-0.300847	0.193422	1	0
Gm28404	-0.924772	0.830772	1	0
Gm20302	-0.227954	0.921447	1	0
2310035C23Rik	0.181721	0.220862	1	0
Gm37566	1.13623	0.609192	1	0
Gm10193	-1.40781	0.600115	1	0
Tnfrsf11a	0	1	1	0
Gm7160	0.553812	0.897238	1	0
Zcchc2	-1.45065	0.0179544	1	0
Gm20753	0	1	1	0
Phlpp1	0.262398	0.499845	1	0
Gm38235	-0.924772	0.830772	1	0
Bcl2	-2.54362	0.100383	1	0
Kdsr	0.787041	0.240475	1	0
Vps4b	0.0288327	0.851784	1	0
Serpinb5	0	1	1	0
Dsel	0	1	1	0
Gm6028	0	1	1	0
Gm19086	0	1	1	0
Gm29106	0	1	1	0
Gm7200	0	1	1	0
Tsn	-0.119448	0.355003	1	0
Nifk	-0.572644	0.332415	1	0
Clasp1	-0.130967	0.531287	1	0
Gm22710	0.642739	0.581011	1	0
Gm28466	0	1	1	0
Tfcp2l1	-2.4552	0.46839	1	0
Ralb	1.34656	0.566342	1	0
Epb4,1l5	0	1	1	0
Ptpn4	0.466428	0.329909	1	0
Gm3851	0.55393	0.898067	1	0
Gm37745	0.553929	0.898068	1	0
Gm3551	0.960391	0.63271	1	0
Gm28209	0.48248	0.911185	1	0
Tmem177	0.081411	0.811128	1	0
Dbi	-0.464068	0.451174	1	0
3110009E18Rik	0.485931	0.862592	1	0
Steap3	0.146584	0.519266	1	0
Insig2	-0.178709	0.579354	1	0
Gm37174	-0.940441	0.639392	1	0
Ccdc93	0.210683	0.870767	1	0
Ddx18	0.37174	0.511784	1	0
Gm8392	0	1	1	0
Actr3	0.0144997	0.926337	1	0
Slc35f5	-0.799462	0.782071	1	0
Mgat5	-0.541972	0.595216	1	0
Gm8451	-0.609095	0.645354	1	0
Tmem163	-0.974662	0.55665	1	0
Acmsd	-0.0175931	0.852046	1	0
2900009J06Rik	-0.377895	0.58795	1	0
Ccnt2	0.0913486	0.387992	1	0
Map3k19	-0.529373	0.758842	1	0
Rab3gap1	-0.0811546	0.596613	1	0
Zranb3	-0.334547	0.201646	1	0
Gm28800	1.0349	0.337546	1	0
Gm38248	0.00127682	0.998384	1	0
Rpl28-ps1	1.12192	0.0908345	1	0
Gm37625	1.67651	0.250338	1	0
Gm38026	0	1	1	0
R3hdm1	-0.146143	0.181932	1	0
Gm29383	0	1	1	0
Gm37588	-0.263245	0.900747	1	0
Gm37868	-0.248085	0.934276	1	0
Gm37407	-0.943822	0.711505	1	0
Mir128-1	0	1	1	0
Ubxn4	-0.131636	0.380128	1	0
Lct	0.0475428	0.966933	1	0
Mcm6	0.146234	0.172093	1	0
Dars	0.0258836	0.923319	1	0
Gm6170	-0.671072	0.662661	1	0
Cxcr4	-0.21651	0.297581	1	0
Thsd7b	0.984122	0.0235769	1	0
Gm15790	0	1	1	0
Rpl31-ps9	0	1	1	0
Gm29428	-0.924837	0.824445	1	0
Daf2	0.552751	0.88994	1	0
Gm15674	-0.354729	0.417055	1	0
Gm15675	-0.106416	0.678376	1	0
Cd55	0.287148	0.030398	1	0
Gm16083	0.158466	0.909833	1	0
Gm29427	-0.228214	0.887103	1	0
C4bp-ps1	1.23653	0.420283	1	0
Pfkfb2	-0.118114	0.409393	1	0
Yod1	-0.117399	0.330891	1	0
Gm37163	-0.238419	0.642725	1	0
AA986860	-0.0769274	0.746294	1	0
Gm28857	-0.173239	0.565968	1	0
Fcamr	0.553929	0.898068	1	0
Gm15848	0.48248	0.911185	1	0
Pigr	-1.55265	0.719038	1	0
Fcmr	0.44995	0.442892	1	0
Mapkapk2	0.239815	0.374028	1	0
Gm37084	-0.16005	0.967786	1	0
Gm25717	-0.253047	0.953335	1	0
Dyrk3	-0.0871066	0.481059	1	0
Eif2d	0.0700055	0.706254	1	0
Rassf5	0.0260341	0.971587	1	0
Ikbke	0.548637	0.865568	1	0
Srgap2	0.247375	0.290156	1	0
Gm37954	0.553929	0.898068	1	0
Gm29488	0	1	1	0
Gm29487	-1.72366	0.689244	1	0
Fam72a	-0.86119	0.586886	1	0
Avpr1b	-0.924772	0.830772	1	0
Gm8532	-1.24467	0.0987474	1	0
Ctse	-0.0738676	0.435271	1	0
Rab7b	-0.0538374	0.962865	1	0
Slc26a9	0.553926	0.898068	1	0
Pm20d1	-1.38096	0.749169	1	0
Slc41a1	-0.218524	0.903806	1	0
Rab29	0.421831	0.844588	1	0
Gm29105	-0.924771	0.830773	1	0
Nucks1	-0.269234	0.202065	1	0
Gm38067	0.520601	0.760253	1	0
Slc45a3	1.39202	0.746689	1	0
Elk4	-0.214746	0.0982723	1	0
Mfsd4	-0.0966305	0.550069	1	0
Gm37120	-1.17853	0.603018	1	0
Cdk18	-0.159817	0.96824	1	0
Klhdc8a	0.48248	0.911185	1	0
Nuak2	-0.174541	0.769609	1	0
F730311O21Rik	0.0761061	0.948328	1	0
Tmcc2	0.0845727	0.726077	1	0
Gm15849	-0.124967	0.861026	1	0
Dstyk	0.0244342	0.819814	1	0
6030442K20Rik	-0.516979	0.729664	1	0
Rbbp5	0.119785	0.632123	1	0
Tmem81	-0.373567	0.632022	1	0
Cntn2	1.44109	0.710381	1	0
Lrrn2	0	1	1	0
Gm38308	-3.28473	0.393006	1	0
Mdm4	0.0263338	0.830882	1	0
Gm29257	-0.220999	0.906426	1	0
Pik3c2b	0.212492	0.731061	1	0
Gm26616	-0.437446	0.421556	1	0
Ppp1r15b	-0.278108	0.0141279	1	0
Plekha6	0.420036	0.715175	1	0
Etnk2	-0.947795	0.826607	1	0
Gm23939	0	1	1	0
Snrpe	-0.343632	0.159177	1	0
Gm26706	-1.47805	0.0826544	1	0
Zc3h11a	0.155154	0.528626	1	0
Gm38394	-0.000185025	0.999602	1	0
Lax1	-0.715883	0.0066197	1	0
Atp2b4	0.0622842	0.462614	1	0
Gm37368	0.523122	0.308802	1	0
Gm10537	0.828358	0.847372	1	0
Gm28441	-0.944397	0.725356	1	0
Optc	-0.975813	0.620327	1	0
Prelp	-0.927235	0.682492	1	0
Btg2	-0.114424	0.295338	1	0
Gm38140	0.00189751	0.995592	1	0
Chil1	0.482481	0.911184	1	0
Ppfia4	0.934085	0.219606	1	0
Tmem183a	0.094181	0.494159	1	0
4933406M09Rik	0.553926	0.898068	1	0
Cyb5r1	-0.0785389	0.569176	1	0
Adipor1	-0.0670627	0.544024	1	0
Platr1	-0.948876	0.1736	1	0
Gm37935	-0.0997106	0.80986	1	0
Klhl12	0.08028	0.503769	1	0
Rabif	-0.129876	0.512657	1	0
Gm25612	-1.8668	0.286267	1	0
Mgat4e	-0.366473	0.853	1	0
Kdm5b	0.0591549	0.738511	1	0
Syt2	0.489748	0.825474	1	0
Ppp1r12b	0.0159291	0.960803	1	0
Gm37677	-1.24553	0.380961	1	0
Gm28892	0	1	1	0
Ube2t	-0.197313	0.274857	1	0
Ptprv	-1.44875	0.470742	1	0
Ptpn7	1.60816	0.163498	1	0
Arl8a	1.03584	0.0133466	1	0
Gm26280	0	1	1	0
Gm15445	0.492355	0.804951	1	0
Gm4204	-0.485134	0.132759	1	0
Rnpep	0.409805	0.814988	1	0
Timm17a	0.263438	0.311856	1	0
Shisa4	0	1	1	0
Ipo9	0.0915745	0.589745	1	0
Nav1	1.13664	0.603497	1	0
Csrp1	0.165996	0.486675	1	0
Phlda3	0	1	1	0
Tnnt2	0	1	1	0
Pkp1	0.297232	0.725271	1	0
Igfn1	0.404001	0.864109	1	0
Tmem9	-0.255478	0.229713	1	0
Kif21b	0.514682	0.269576	1	0
Gm37552	-0.947797	0.826607	1	0
Gm26781	0.96025	0.286637	1	0
Camsap2	0.149909	0.0983032	1	0
9230116N13Rik	0.337887	0.440638	1	0
Ddx59	0.485653	0.17867	1	0
Kif14	-0.0552658	0.718561	1	0
Gm29486	-1.133	0.567241	1	0
Gm29485	0	1	1	0
Gm37799	-0.187721	0.813605	1	0
Platr23	1.12737	0.793891	1	0
Zfp281	0.0292809	0.952118	1	0
Gm19705	0.482481	0.911184	1	0
Gm8762	1.63739	0.703374	1	0
Gm29718	-0.0688681	0.731282	1	0
Ptprc	0.656676	0.04953	1	0
A130071D04Rik	0	1	1	0
Nek7	0.0850578	0.577678	1	0
Gm37080	-1.53105	0.566585	1	0
Gm37101	-0.493896	0.741136	1	0
Lhx9	0.553926	0.898068	1	0
2310009B15Rik	-0.937292	0.581375	1	0
Dennd1b	0.425846	0.675621	1	0
AC117623,1	0	1	1	0
Gm18553	0	1	1	0
Gm16305	0.482481	0.911184	1	0
Gm37718	0	1	1	0
Zbtb41	0.195154	0.531066	1	0
Aspm	-0.0890485	0.552243	1	0
F13b	0.218081	0.908791	1	0
Gm5837	0	1	1	0
Cfh	-0.947797	0.826607	1	0
Gm37371	0	1	1	0
Gm37599	0	1	1	0
Gm5835	-0.891171	0.0994844	1	0
Cdc73	-0.00203256	0.993424	1	0
B3galt2	-0.184147	0.957683	1	0
Gm6397	0.497575	0.770825	1	0
Glrx2	-0.19022	0.522859	1	0
Trove2	0.238928	0.864142	1	0
Uchl5	-0.235802	0.225553	1	0
Gm29170	-0.492525	0.630012	1	0
Rgs2	0.418319	0.218006	1	0
Rgs13	0	1	1	0
Rgs1	-0.568629	0.685568	1	0
Gm7266	-0.927246	0.682028	1	0
Rgs18	-0.777306	0.138024	1	0
Gm8856	-0.939617	0.623548	1	0
Gm5263	0.547907	0.86172	1	0
Gm15583	-0.925326	0.785215	1	0
A230059L01Rik	-0.945348	0.083465	1	0
Gm15443	-0.945511	0.754173	1	0
Pla2g4a	-1.79038	0.196806	1	0
Ptgs2	0	1	1	0
Gm15453	0.0629399	0.87684	1	0
Gm4322	0.668939	0.69838	1	0
BC003331	-0.343944	0.0856336	1	0
Tpr	-0.111918	0.251572	1	0
Prg4	-0.765231	0.647133	1	0
Ska2l-ps	0	1	1	0
Gm37671	0.107809	0.911259	1	0
Gm19087	0	1	1	0
Gm8941	-0.122894	0.711279	1	0
C730036E19Rik	-0.166201	0.544913	1	0
Gm10138	2.23376	0.0468465	1	0
Ivns1abp	-0.00351131	0.977286	1	0
Swt1	0.0944678	0.447083	1	0
Trmt1l	-0.105022	0.522632	1	0
mmu-mir-7682	2.21444	0.42406	1	0
Gm37893	0.588785	0.399628	1	0
Rnf2	0.462831	0.372875	1	0
Gm36527	0.5492	0.868625	1	0
Gm19503	-0.0570448	0.929158	1	0
Fam129a	0.161865	0.797313	1	0
2810414N06Rik	1.12978	0.725127	1	0
Edem3	-0.25612	0.12722	1	0
1700025G04Rik	0	1	1	0
Tsen15	-0.218892	0.569372	1	0
Colgalt2	0	1	1	0
Rgl1	-0.0690952	0.683272	1	0
Gm7278	-0.762544	0.591306	1	0
Arpc5	-0.0211018	0.844714	1	0
Ncf2	-0.237637	0.771766	1	0
Smg7	0.0185852	0.876931	1	0
Gm28791	-0.637759	0.834637	1	0
Lamc1	0.48448	0.880329	1	0
Gm8818	-0.924769	0.830773	1	0
E330020D12Rik	0.519629	0.764707	1	0
Shcbp1l	-0.273643	0.734754	1	0
Gm37669	-2.44282	0.375965	1	0
Dhx9	-0.0633778	0.598427	1	0
Npl	0	1	1	0
Gm6652	0.755721	0.49879	1	0
C230024C17Rik	-0.729752	0.27374	1	0
Rgs16	0.134967	0.757067	1	0
Gm28513	-0.0487357	0.912841	1	0
Rnasel	-0.0418102	0.708583	1	0
Gm28512	-0.270199	0.444593	1	0
Rgsl1	0.0180624	0.991918	1	0
Teddm2	0.0760239	0.694001	1	0
Teddm1b	-1.0162	0.514318	1	0
Gm38352	0.537358	0.670111	1	0
Teddm1a	-1.23838	0.409445	1	0
Glul	0.052877	0.63447	1	0
Gm29290	0.278148	0.921295	1	0
Gm29291	0	1	1	0
Gm28286	-0.924772	0.830772	1	0
A830008E24Rik	0.553926	0.898068	1	0
Cacna1e	0.251331	0.580841	1	0
Ier5	-0.189377	0.416473	1	0
Mr1	0.531716	0.795005	1	0
Stx6	2.26026	0.114281	1	0
BC034090	0	1	1	0
Xpr1	0.31145	0.239166	1	0
Acbd6	0.850106	0.267426	1	0
Gm37089	0	1	1	0
Qsox1	0.129212	0.849547	1	0
Gm37539	0.553926	0.898068	1	0
Gm37571	0.64518	0.825719	1	0
Cep350	-0.0757803	0.537114	1	0
Gm38038	0.118427	0.927824	1	0
Gm36934	0	1	1	0
Gm37383	-1.55747	0.425935	1	0
Gm23744	-0.947797	0.826607	1	0
Gm9694	0.274354	0.768569	1	0
Tor1aip1	-0.0579675	0.662711	1	0
9430034N14Rik	0.668131	0.250645	1	0
Tor1aip2	-0.00848091	0.942888	1	0
Fam163a	-1.17862	0.735636	1	0
Axdnd1	-2.08809	0.23822	1	0
Gm2000	-0.857073	0.126241	1	0
Soat1	-1.37449	0.311409	1	0
Abl2	-0.0946327	0.884364	1	0
Gm38043	0.541812	0.833189	1	0
Tor3a	0.226987	0.725516	1	0
Fam20b	0.0898021	0.610483	1	0
Gm15428	-0.980907	0.183769	1	0
Ralgps2	0.894763	0.0220013	1	0
Gm28693	0	1	1	0
Angptl1	-0.0334268	0.991759	1	0
Gm37802	0	1	1	0
Gm37943	-0.9478	0.826606	1	0
4930439D14Rik	1.56107	0.716807	1	0
Tex35	0.482481	0.911184	1	0
Rasal2	-0.947797	0.826607	1	0
2810025M15Rik	0.553926	0.898068	1	0
BC026585	0	1	1	0
Brinp2	0.0311033	0.914062	1	0
Rfwd2	-0.10981	0.303585	1	0
Gm37115	0.635957	0.80164	1	0
Gm37088	-0.153086	0.887751	1	0
Scarna3a	-0.9456	0.756597	1	0
Gm37294	0	1	1	0
4930523C07Rik	0.253567	0.441266	1	0
4930562F07Rik	-0.189554	0.941931	1	0
Tnn	0	1	1	0
Mrps14	-0.00761731	0.979897	1	0
Cacybp	0.084328	0.703193	1	0
4933417C20Rik	-0.742455	0.135243	1	0
Rabgap1l	-0.179539	0.214524	1	0
9430087J23Rik	0.935624	0.735597	1	0
Gm37529	0.942189	0.527564	1	0
Gm37212	2.33305	0.220429	1	0
Gm37215	1.05815	0.522719	1	0
Gm38302	0.304209	0.770553	1	0
6720464F23Rik	1.27131	0.0844022	1	0
Gm37873	-0.253047	0.953335	1	0
Gm37328	-0.574256	0.675082	1	0
Gm38329	0.0597866	0.909899	1	0
Gm38126	0.306559	0.716896	1	0
Gm37083	-0.50974	0.500938	1	0
Gm38060	-0.228958	0.945378	1	0
Rc3h1	-0.0289338	0.806275	1	0
Gm37052	0.827653	0.16782	1	0
Gm37809	2.7509	0.0746276	1	0
Gm37653	2.0782	0.009429	1	0
Serpinc1	-0.0323203	0.962719	1	0
Gm37729	-0.650439	0.741594	1	0
Gm37072	-1.95466	0.649612	1	0
Zbtb37	-0.108627	0.738486	1	0
Gm37362	2.09498	0.252969	1	0
Gas5	-0.186721	0.175079	1	0
Dars2	-0.267702	0.286867	1	0
Cenpl	-0.154393	0.311597	1	0
Klhl20	0.120364	0.733343	1	0
Ankrd45	0	1	1	0
Gm6185	0.528228	0.783471	1	0
Prdx6	0.249452	0.266114	1	0
Tnfsf18	-0.924772	0.830772	1	0
Gm15429	-0.155977	0.916348	1	0
Fasl	-2.00333	0.212925	1	0
Gm37357	0.39952	0.178943	1	0
Suco	-0.0318952	0.678431	1	0
Gm7496	0.317938	0.63858	1	0
Gm31925	0.492159	0.695079	1	0
4930558K02Rik	-0.158581	0.97074	1	0
Pigc	0.379649	0.0396306	1	0
Gm38304	-0.158581	0.97074	1	0
Dnm3	1.55204	0.271099	1	0
2810442N19Rik	-0.947795	0.826607	1	0
Mettl13	-0.929847	0.595016	1	0
Vamp4	0.374914	0.817902	1	0
Gm5705	0	1	1	0
7420461P10Rik	0	1	1	0
Prrc2c	-0.0354642	0.680135	1	0
Gm27616	0.157109	0.938108	1	0
Fmo1	0.37966	0.729499	1	0
Gorab	0.304862	0.576251	1	0
Rpsa-ps1	-0.924771	0.830773	1	0
Kifap3	0.553928	0.898068	1	0
Scyl3	-0.0483752	0.857772	1	0
BC055324	0.415906	0.192323	1	0
Mettl18	0.493335	0.797929	1	0
Sele	0	1	1	0
Sell	0.502508	0.311014	1	0
F5	-0.196869	0.923173	1	0
Slc19a2	0.330959	0.393657	1	0
Ccdc181	-1.82247	0.074359	1	0
Blzf1	-0.471753	0.276737	1	0
Nme7	-0.218695	0.743924	1	0
Gm37411	0	1	1	0
Atp1b1	0.49887	0.380364	1	0
Gm26685	0.553926	0.898068	1	0
Dpt	-0.947795	0.826607	1	0
Gm32569	0.48248	0.911185	1	0
Gm20743	-2.22574	0.379658	1	0
Gm37403	0.553928	0.898068	1	0
4930568G15Rik	1.13053	0.621244	1	0
Gm16550	0.523452	0.768652	1	0
Sft2d2	0.260753	0.722917	1	0
Tiprl	-0.387509	0.0756935	1	0
Gm38190	-0.0135235	0.986079	1	0
Gpr161	-0.534423	0.525674	1	0
Dcaf6	-0.0598164	0.568134	1	0
Gm38368	1.56327	0.0680166	1	0
Gm24637	-0.0563809	0.980114	1	0
Gm37864	0.221925	0.499434	1	0
Mpc2	-0.293937	0.12572	1	0
Gm37860	-0.22152	0.586649	1	0
Adcy10	-0.87986	0.0338263	1	0
Gm38325	-0.947797	0.826607	1	0
Gm38210	2.01464	0.566138	1	0
Mpzl1	0.798431	0.789324	1	0
Gm18407	-0.924772	0.830772	1	0
Rcsd1	0.110264	0.830288	1	0
Gm37073	-1.65739	0.415136	1	0
Gm34767	0.392256	0.718234	1	0
Creg1	-0.201675	0.145913	1	0
Gm36972	-0.427548	0.157095	1	0
Gm16565	0.263811	0.365587	1	0
Gm24808	-0.529855	0.800168	1	0
Cd247	1.46468	0.156991	1	0
Gm23402	0.553926	0.898068	1	0
Gm32999	-0.924772	0.830772	1	0
Pou2f1	-0.104027	0.520449	1	0
Gm17976	-0.94733	0.809547	1	0
Gm26665	0.553926	0.898068	1	0
Gm7626	0	1	1	0
Gm37923	0	1	1	0
Dusp27	0.552974	0.891446	1	0
Gm15853	1.1304	0.710818	1	0
Tada1	0.579309	0.405368	1	0
Gm15853	0	1	1	0
Pogk	3.14899	0.0241447	1	0
Gm16418	0.322054	0.742388	1	0
Gm6286	0.166668	0.885728	1	0
Uck2	-0.721828	0.262218	1	0
Gm37982	-0.947797	0.826607	1	0
Gm2453	0	1	1	0
Gm37232	0.482481	0.911184	1	0
Tmco1	-0.137465	0.49764	1	0
Gm25911	-0.589175	0.558399	1	0
Gm24182	-1.22049	0.60617	1	0
Aldh9a1	0.197314	0.405071	1	0
Mgst3	-0.28831	0.514177	1	0
Lrrc52	-0.140924	0.874613	1	0
Lmx1a	-1.98508	0.455121	1	0
Pbx1	-0.11669	0.846131	1	0
Nuf2	-0.344805	0.0478543	1	0
Hsd17b7	0.648811	0.553074	1	0
3110045C21Rik	-0.348055	0.814106	1	0
Uap1	0.260141	0.221583	1	0
Gm37748	0.53864	0.820242	1	0
Uhmk1	0.221206	0.0878632	1	0
4930500M09Rik	-0.947797	0.826607	1	0
Sh2d1b2	0	1	1	0
Sh2d1b1	-1.72059	0.689775	1	0
Gm7694	-0.12703	0.563904	1	0
Nos1ap	0.138159	0.482871	1	0
1700015E13Rik	-0.0710335	0.941008	1	0
Gm7299	-0.158581	0.97074	1	0
Olfml2b	0	1	1	0
Atf6	0.00303247	0.982002	1	0
Gm9929	0.896505	0.476809	1	0
Dusp12	-1.39628	0.653144	1	0
Gm26620	-0.230026	0.957581	1	0
Fcrlb	-1.98566	0.494753	1	0
Fcrla	0.10514	0.836002	1	0
Gm2962	-0.420384	0.467825	1	0
Fcgr2b	1.79129	0.0595288	1	0
Gm10522	0.553926	0.898068	1	0
Fcgr4	2.44052	0.332642	1	0
Gm26110	-0.947797	0.826607	1	0
Fcgr3	1.52951	0.318608	1	0
Cfap126	-0.203243	0.90762	1	0
Sdhc	0.117354	0.588911	1	0
Mpz	-0.945894	0.764791	1	0
Pcp4l1	0	1	1	0
Nr1i3	0	1	1	0
Tomm40l	1.18433	0.453527	1	0
Fcer1g	-0.728484	0.45831	1	0
Ndufs2	0.231581	0.283012	1	0
Adamts4	-0.565069	0.748891	1	0
B4galt3	0.0163131	0.919939	1	0
Ppox	-0.0551088	0.346071	1	0
Usp21	-0.00742218	0.970747	1	0
Ufc1	-0.259849	0.357837	1	0
Rpl27-ps1	-0.941098	0.652413	1	0
Gm20045	-0.639117	0.11407	1	0
Dedd	0.713243	0.312865	1	0
Nit1	-0.612918	0.139296	1	0
Pfdn2	-0.338252	0.335413	1	0
Gm37154	-0.196823	0.923285	1	0
Klhdc9	0.484531	0.87964	1	0
Pvrl4	0.553297	0.893634	1	0
Arhgap30	2.65424	0.168428	1	0
Usf1	0.0938442	0.719499	1	0
Tstd1	-0.289617	0.787532	1	0
F11r	0.482481	0.911184	1	0
B930036N10Rik	0.553928	0.898068	1	0
Alyref2	2.07472	0.454038	1	0
Cd244	0	1	1	0
Ly9	0.700939	0.540005	1	0
Slamf7	1.07793	0.335404	1	0
Gm37981	0.482481	0.911184	1	0
Cd48	1.43474	0.27484	1	0
Tma7-ps	-0.517166	0.235186	1	0
Gm19030	0.482481	0.911184	1	0
Slamf1	-0.164627	0.959383	1	0
Cd84	1.45887	0.202289	1	0
Gm10521	0.64965	0.772703	1	0
Gm37065	0.145216	0.919923	1	0
Slamf6	0.176043	0.816675	1	0
Vangl2	1.13542	0.620705	1	0
Nhlh1	1.99416	0.563854	1	0
Ncstn	-0.0238681	0.875229	1	0
Copa	0.208121	0.0626606	1	0
Gm38164	1.12737	0.793891	1	0
Gm37756	0	1	1	0
Pex19	-0.0992047	0.384332	1	0
Gm10171	-0.367282	0.849599	1	0
Dcaf8	-0.0785738	0.564315	1	0
Pea15a	0.228317	0.373606	1	0
Casq1	-0.110386	0.869966	1	0
Gm17224	-1.02995	0.709472	1	0
Igsf8	-0.431644	0.577724	1	0
Kcnj9	-0.947797	0.826607	1	0
Kcnj10	-0.0938121	0.922149	1	0
Pigm	0.232202	0.190032	1	0
Gm37145	0	1	1	0
Slamf9	1.84092	0.471696	1	0
Igsf9	-1.69818	0.324088	1	0
Tagln2	0.420054	0.656876	1	0
Cfap45	0	1	1	0
4933439K11Rik	-0.924772	0.830772	1	0
Slamf8	0.553926	0.898068	1	0
Fcrl6	0	1	1	0
Dusp23	0.553926	0.898068	1	0
Gm2710	0	1	1	0
Fcer1a	0	1	1	0
Ackr1	0.0471293	0.662803	1	0
Cadm3	0.236447	0.25213	1	0
Aim2	0.155817	0.429757	1	0
Gm4955	-0.9281	0.649176	1	0
BC094916	0	1	1	0
Pydc4	0.864118	0.645062	1	0
Pyhin1	0.676558	0.269287	1	0
Pydc3	0	1	1	0
AI607873	-0.924771	0.830773	1	0
Ifi204	0.628306	0.481021	1	0
Gm16340	0.115391	0.77628	1	0
Gm7897	-0.239983	0.666306	1	0
Gm38050	0	1	1	0
Mndal	0.228838	0.648376	1	0
Mnda	1.22943	0.775644	1	0
Ifi203	0.0441785	0.902664	1	0
Gm37417	0	1	1	0
Olfr424	0.25285	0.663064	1	0
Olfr258-ps1	-0.0584202	0.82505	1	0
Olfr421-ps1	-0.00828086	0.967383	1	0
Olfr420	0.0221379	0.923746	1	0
RP23-343E12,14	-0.178577	0.8306	1	0
Spta1	-0.00495719	0.937005	1	0
Olfr419	0.414692	0.390606	1	0
Olfr417	0.256927	0.727604	1	0
Olfr416-ps1	-0.0704686	0.931564	1	0
Olfr248	-0.1084	0.860327	1	0
Fmn2	-0.947797	0.826607	1	0
Rgs7	0.553926	0.898068	1	0
Fh1	-0.444325	0.271931	1	0
Kmo	1.07442	0.320882	1	0
Opn3	-0.224349	0.890008	1	0
Chml	-0.111013	0.864191	1	0
Exo1	0.168848	0.535253	1	0
Gm38100	0	1	1	0
B020018G12Rik	1.35871	0.209423	1	0
Cep170	0.167257	0.533835	1	0
3110062G12Rik	0	1	1	0
Gm38104	0	1	1	0
Gm36992	0	1	1	0
Sdccag8	-0.199312	0.660496	1	0
Gm38158	0	1	1	0
Gm37490	-0.947797	0.826607	1	0
Gm15423	0	1	1	0
Gm37519	0	1	1	0
Akt3	0.0564816	0.753646	1	0
Gm37960	-0.599554	0.466027	1	0
Gm37106	-1.77265	0.467937	1	0
Gm38146	0	1	1	0
Gm37706	0	1	1	0
Gm37463	-0.947795	0.826607	1	0
Gm38328	0	1	1	0
Gm26801	0	1	1	0
Zbtb18	-0.230699	0.26956	1	0
Gm29856	0	1	1	0
1700016C15Rik	-0.947797	0.826607	1	0
Adss	0.264457	0.127911	1	0
Gm16585	0	1	1	0
Gm7068	-1.95466	0.649612	1	0
Gm16432	0.482481	0.911184	1	0
Gm37313	0	1	1	0
Desi2	-0.540552	0.186376	1	0
Gm37486	-0.0750051	0.838845	1	0
B230369F24Rik	-0.291133	0.266908	1	0
Cox20	0.146753	0.844783	1	0
Gm16586	-0.291461	0.241552	1	0
Hnrnpu	-0.0616886	0.611819	1	0
Gm38300	-1.58823	0.339182	1	0
Efcab2	-0.113571	0.746496	1	0
Kif26b	0.48248	0.911185	1	0
Gm34176	-0.839941	0.66141	1	0
Smyd3	0.613705	0.347848	1	0
Gm5561	-0.940966	0.649755	1	0
Tfb2m	0.0926351	0.665215	1	0
Gm15480	-0.0932872	0.929292	1	0
Cnst	-0.0682428	0.659286	1	0
Sccpdh	1.12737	0.793891	1	0
Gm1305	-0.925257	0.790309	1	0
Ahctf1	-0.0713445	0.410899	1	0
Gm10518	0.30765	0.805686	1	0
Gm37070	-0.926299	0.726125	1	0
Cdc42bpa	-0.195014	0.310559	1	0
Gm38169	0	1	1	0
Gm38331	1.64342	0.335527	1	0
Adck3	0.372846	0.672145	1	0
Gm37336	-0.158581	0.97074	1	0
Psen2	1.07946	0.105827	1	0
Gm31728	-0.263115	0.739161	1	0
Gm5069	0.48248	0.911185	1	0
Itpkb	-1.24775	0.136054	1	0
Gm37033	1.44614	0.737105	1	0
Gm36933	0	1	1	0
Parp1	0.210681	0.517827	1	0
Lin9	-0.0775689	0.674426	1	0
Mixl1	0	1	1	0
Gm8101	0	1	1	0
Acbd3	0.0908455	0.705256	1	0
Gm37768	-1.66018	0.306057	1	0
H3f3a	-0.437188	0.287279	1	0
Gm17275	-0.140593	0.232247	1	0
H3f3aos	-0.203991	0.585321	1	0
Gm24836	0	1	1	0
Sde2	-0.106393	0.317592	1	0
Gm20305	0.677131	0.712672	1	0
Pycr2	-0.181101	0.387443	1	0
Lefty1	-1.40924	0.328999	1	0
Tmem63a	0.176803	0.544276	1	0
2210411M09Rik	0	1	1	0
Gm36961	0	1	1	0
Ephx1	0.118711	0.936015	1	0
Gm6606	-0.244047	0.922976	1	0
Nvl	-0.0700724	0.675222	1	0
Cnih4	-0.359341	0.050694	1	0
Wdr26	-0.0270154	0.82263	1	0
A430110L20Rik	-0.305632	0.17874	1	0
Rpl35a-ps2	-0.170604	0.904158	1	0
Gm8146	-1.37909	0.221815	1	0
Gm16539	-0.947797	0.826607	1	0
Dnah14	0.0913504	0.769662	1	0
Lbr	-0.18759	0.0462082	1	0
Gm26004	0	1	1	0
Gm5533	0	1	1	0
Enah	0	1	1	0
Srp9	-0.424882	0.0827649	1	0
Degs1	-0.241956	0.275909	1	0
Fbxo28	0.0248739	0.904969	1	0
Gm10517	1.52552	0.612667	1	0
Trp53bp2	0.500201	0.107663	1	0
Capn2	-1.09642	0.552507	1	0
Disp1	1.49027	0.288711	1	0
BC085271	0	1	1	0
Brox	0.131141	0.214072	1	0
Aida	-0.0444702	0.762378	1	0
Mia3	0.24959	0.224127	1	0
Taf1a	1.42141	0.392701	1	0
Dusp10	0.0454557	0.939365	1	0
1700056E22Rik	1.053	0.492467	1	0
Hlx	1.54951	0.237866	1	0
43891	-0.943884	0.71298	1	0
43892	0.22165	0.482979	1	0
Mark1	0	1	1	0
Rab3gap2	0.178609	0.330664	1	0
Iars2	0.333436	0.127128	1	0
2010103J01Rik	0	1	1	0
Mir194-1	0	1	1	0
Gm37785	0.260014	0.900558	1	0
Bpnt1	0.330034	0.844379	1	0
4930532G15Rik	-0.0510748	0.972611	1	0
Eprs	-0.14871	0.572427	1	0
Gm2061	-0.432433	0.565401	1	0
Slc30a10	0.048625	0.770973	1	0
5033404E19Rik	0	1	1	0
Gm9722	0	1	1	0
Rrp15	-0.94417	0.719795	1	0
A430105J06Rik	0	1	1	0
Gpatch2	-0.343612	0.589977	1	0
Gm21710	0.707776	0.456845	1	0
Gm38155	0.311493	0.856437	1	0
Ush2a	0	1	1	0
Kctd3	0.232824	0.180545	1	0
Gm3837	-1.42057	0.324817	1	0
Gm38122	-1.67371	0.298411	1	0
Cenpf	-0.189542	0.149566	1	0
Gm37239	-0.943862	0.712465	1	0
Ptpn14	-0.113474	0.773022	1	0
Smyd2	0.482481	0.911184	1	0
Rps6kc1	-0.165777	0.90223	1	0
Angel2	0.0721679	0.752244	1	0
Vash2	0	1	1	0
Gm37095	-0.947795	0.826607	1	0
Gm8407	0.553929	0.898068	1	0
Mfsd7b	-0.170851	0.802069	1	0
Spata45	0.950806	0.729528	1	0
Tatdn3	-1.15722	0.147634	1	0
Nsl1	-0.107369	0.636106	1	0
Gm38188	3.26926	0.0295862	1	0
Atf3	-1.75259	0.413954	1	0
D730003I15Rik	-1.55626	0.617554	1	0
Nenf	-0.189243	0.593726	1	0
Tmem206	-0.413681	0.216848	1	0
Ppp2r5a	0.0128048	0.94448	1	0
Gm2272	0	1	1	0
Gm32200	-1.73157	0.0783393	1	0
9430037O13Rik	-0.1814	0.900756	1	0
Dtl	0.145209	0.214824	1	0
Ints7	0.0349764	0.860693	1	0
Gm37349	2.17723	0.126307	1	0
Lpgat1	-0.0842325	0.930076	1	0
Gm38037	-0.820396	0.299621	1	0
Nek2	-0.185251	0.34807	1	0
1700034H15Rik	0.0277714	0.917783	1	0
Slc30a1	0.00342637	0.976739	1	0
Gm32460	-0.938766	0.607718	1	0
Traf5	0.118633	0.792373	1	0
Mir3473c	0	1	1	0
Gm3934	-0.229846	0.890055	1	0
Gm26879	-0.945933	0.765918	1	0
Rcor3	0.271856	0.343953	1	0
Gm10516	0.393303	0.534602	1	0
Kcnh1	-0.928024	0.651877	1	0
Sertad4	0.553928	0.898068	1	0
Gm2367	-0.354682	0.762893	1	0
Syt14	-0.653095	0.00253731	1	0
Gm23583	-0.158581	0.97074	1	0
Gm31406	-0.924788	0.830769	1	0
Gm37103	-2.86718	0.501145	1	0
Diexf	0.406286	0.406767	1	0
Irf6	-0.945687	0.759024	1	0
A130010J15Rik	1.13331	0.654199	1	0
Traf3ip3	0.963046	0.128539	1	0
4930570N18Rik	0	1	1	0
Lamb3	-2.83317	0.372579	1	0
Hsd11b1	-1.56775	0.678244	1	0
G0s2	0.482481	0.911184	1	0
Gm37691	1.13626	0.608829	1	0
Camk1g	0	1	1	0
Plxna2	2.20231	0.17455	1	0
Cd34	-1.56671	0.716574	1	0
Gm16897	0	1	1	0
A330023F24Rik	0.376835	0.826091	1	0
Cd46	-0.130263	0.597945	1	0
Gm37366	0.0556516	0.956828	1	0
Gm37132	1.35976	0.440868	1	0
Cr1l	-0.070925	0.718608	1	0
Cr2	0.0514381	0.913455	1	0
Gm38046	0	1	1	0
Gm38194	0.548228	0.8634	1	0
Iyd	0.482481	0.911184	1	0
Plekhg1	-1.89277	0.431736	1	0
Mthfd1l	-0.12325	0.52855	1	0
Gm16074	0	1	1	0
Akap12	-0.258864	0.62791	1	0
Zbtb2	-0.0659607	0.870975	1	0
Gm21781	0.275752	0.434265	1	0
Rmnd1	-0.580031	0.295576	1	0
Gm16153	1.16839	0.342974	1	0
Armt1	-0.235202	0.352509	1	0
Ccdc170	-1.7548	0.419127	1	0
Esr1	0.21499	0.956811	1	0
Syne1	-0.171393	0.624838	1	0
Gm25694	-0.947798	0.826606	1	0
Fbxo5	-0.125517	0.479334	1	0
Mtrf1l	-0.259704	0.350208	1	0
Rgs17	0.542017	0.834066	1	0
Ipcef1	-0.943876	0.712786	1	0
Gm15536	-3.44533	0.107696	1	0
Cnksr3	0	1	1	0
Ulbp1	0.459041	0.4495	1	0
Lrp11	-0.94722	0.805675	1	0
Gm16254	0	1	1	0
Pcmt1	-0.214603	0.0193587	1	0
Nup43	0.964485	0.118332	1	0
Lats1	0.144218	0.515547	1	0
Katna1	-0.218368	0.330761	1	0
Gm20470	2.88304	0.0323517	1	0
Ginm1	0.351028	0.154341	1	0
B430219N15Rik	0.464557	0.702582	1	0
Ppil4	-0.113526	0.300854	1	0
Gm15560	0.23185	0.760174	1	0
Zc3h12d	0.311643	0.730765	1	0
Tab2	0.0495081	0.386508	1	0
Ust	0	1	1	0
Sash1	-1.97496	0.286926	1	0
Stxbp5	-0.102162	0.773668	1	0
Rab32	-0.808095	0.743834	1	0
Shprh	-0.284014	0.361265	1	0
Gm16577	0.987236	0.638605	1	0
4930432B10Rik	-0.160324	0.967247	1	0
Fbxo30	-0.0491812	0.784736	1	0
Gm25979	-0.361002	0.635646	1	0
Epm2a	0.075254	0.90512	1	0
Gm9797	0	1	1	0
Utrn	-0.0636355	0.862078	1	0
B230208H11Rik	0	1	1	0
Stx11	0.197651	0.567045	1	0
Sf3b5	-0.0949208	0.770784	1	0
Zc2hc1b	0	1	1	0
Ltv1	0.274422	0.821851	1	0
Phactr2	0.728238	0.766406	1	0
Fuca2	-0.195984	0.804594	1	0
Pex3	0.824534	0.0768347	1	0
Adat2	-0.219704	0.885373	1	0
Aig1	1.51094	0.602318	1	0
Hivep2	0.3298	0.69187	1	0
Gm10335	-0.235731	0.905751	1	0
Vta1	0.123964	0.538223	1	0
Gm16234	-0.793839	0.618085	1	0
Nmbr	-0.87845	0.562136	1	0
Gm8355	0.827347	0.486116	1	0
B230364G03Rik	0.553447	0.894675	1	0
Cited2	0.193007	0.848408	1	0
Gm7584	1.04839	0.532964	1	0
Heca	-0.0363126	0.838947	1	0
Abracl	-0.837442	0.405403	1	0
Reps1	-0.0551794	0.948751	1	0
Ect2l	-0.0339745	0.966661	1	0
Ccdc28a	-0.149397	0.515691	1	0
Gm10827	-0.04438	0.951358	1	0
Nhsl1	0	1	1	0
Tnfaip3	0.301236	0.494387	1	0
Olig3	-0.924772	0.830772	1	0
Ifngr1	-0.574731	0.617059	1	0
Il20ra	-0.171716	0.845521	1	0
Gm25256	0	1	1	0
Pex7	-0.424023	0.427722	1	0
Map3k5	0.568354	0.520631	1	0
Map7	0.504852	0.723364	1	0
4933406P04Rik	-0.047069	0.949727	1	0
Bclaf1	-0.12537	0.164177	1	0
Mtfr2	0.0881118	0.720693	1	0
Gm17229	0.553926	0.898068	1	0
Ahi1	0.286159	0.194588	1	0
Myb	0.835774	0.0172213	1	0
Gm26577	-0.947797	0.826607	1	0
Gm2467	0	1	1	0
Hbs1l	-0.0772754	0.48193	1	0
Aldh8a1	0.717087	0.752335	1	0
1700020N01Rik	-0.947797	0.826607	1	0
Sgk1	-0.341032	0.433129	1	0
Gm7672	0	1	1	0
Gm34267	-0.947797	0.826607	1	0
E030030I06Rik	0	1	1	0
Gm4895	0	1	1	0
Gm26740	-0.29739	0.7849	1	0
Hmgb1-ps8	1.14102	0.531772	1	0
C920009B18Rik	-0.928323	0.641393	1	0
Gm5421	0.834982	0.415876	1	0
Gm26585	0	1	1	0
Slc2a12	0.482478	0.911185	1	0
Tbpl1	-0.228906	0.265776	1	0
Mir7663	0	1	1	0
Tcf21	0.482481	0.911184	1	0
Eya4	0	1	1	0
Rps12	-0.310254	0.233432	1	0
Snora33	0.391263	0.7323	1	0
Snord100	1.12116	0.288376	1	0
Gm23130	0.852157	0.196008	1	0
Stx7	0.138358	0.305466	1	0
Enpp1	-0.220971	0.899574	1	0
Enpp3	-0.604471	0.482535	1	0
Med23	0.114604	0.632965	1	0
Mir6905	0	1	1	0
Arg1	-0.186883	0.923917	1	0
Akap7	-0.147918	0.515073	1	0
Gm25016	2.04783	0.632292	1	0
Gm26167	0.753818	0.197384	1	0
Epb4,1l2	-0.0410106	0.954853	1	0
Samd3	0	1	1	0
L3mbtl3	0.226366	0.890095	1	0
Arhgap18	0.0252625	0.972437	1	0
Lama2	-0.94744	0.813531	1	0
Gm10145	-0.991962	0.565492	1	0
Ptprk	-0.324545	0.81254	1	0
Gm9824	0	1	1	0
9330159F19Rik	0	1	1	0
Echdc1	0.0946383	0.924761	1	0
Rnf146	0.202602	0.214884	1	0
Gm25596	2.33525	0.11419	1	0
Gm10275	-0.279498	0.622298	1	0
Cenpw	-0.331909	0.221913	1	0
Trmt11	-0.462245	0.0887886	1	0
Hint3	-0.348742	0.146381	1	0
Ncoa7	0.0965396	0.248152	1	0
Gm24189	-0.767458	0.460559	1	0
Hey2	1.06844	0.638397	1	0
Gm5422	0.442586	0.531334	1	0
Hddc2	0	1	1	0
Gm7909	0	1	1	0
Sult3a1	1.86021	0.664544	1	0
Rsph4a	-1.56746	0.688424	1	0
Zufsp	-0.199602	0.321533	1	0
Rwdd1	-0.777204	0.40712	1	0
Fam26f	0.548177	0.863139	1	0
Dse	0.483711	0.891041	1	0
Tspyl1	0.062702	0.66047	1	0
Nt5dc1	0.277773	0.427371	1	0
Gm26564	0.259406	0.668531	1	0
Tspyl4	-0.401559	0.464163	1	0
Col10a1	-0.924771	0.830773	1	0
Amd2	0.221789	0.764937	1	0
Hdac2	-0.0610109	0.772113	1	0
Marcks	1.62587	0.0187938	1	0
Gm24710	0	1	1	0
Lama4	0	1	1	0
Tube1	0.601186	0.233587	1	0
Wisp3	-1.17113	0.404366	1	0
Fyn	0.997307	0.453481	1	0
Traf3ip2	-0.484223	0.663637	1	0
E130307A14Rik	-0.333235	0.598466	1	0
Rev3l	-0.122159	0.454594	1	0
Gm22105	0	1	1	0
Gm16210	-0.859366	0.778716	1	0
Gm26824	-0.225205	0.890962	1	0
2010001E11Rik	-0.924772	0.830772	1	0
G630090E17Rik	-2.02105	0.638315	1	0
AI317395	-0.00956165	0.991131	1	0
Gm8055	-0.943367	0.700944	1	0
Slc16a10	-0.0981511	0.32235	1	0
Gm25613	-0.219742	0.835582	1	0
Rpf2	0.342769	0.806014	1	0
Gtf3c6	0.0368854	0.945974	1	0
Amd1	-0.429595	0.0253458	1	0
Cdk19os	-1.5927	0.271219	1	0
Cdk19	-0.0920878	0.544175	1	0
Cdc40	-0.0562378	0.790668	1	0
Fig4	0.0514542	0.728486	1	0
Gm25526	-1.24419	0.229466	1	0
Ak9	1.26438	0.598266	1	0
Zbtb24	0.252831	0.438702	1	0
Mical1	-0.43493	0.57838	1	0
Smpd2	-0.665001	0.695208	1	0
Ppil6	-0.181605	0.96649	1	0
Cd164	-0.262824	0.053332	1	0
Ccdc162	1.20029	0.594708	1	0
Gm29096	0	1	1	0
Gm6976	0	1	1	0
Cep57l1	-0.163215	0.538432	1	0
BC048559	0	1	1	0
Sesn1	-0.0835482	0.393904	1	0
Armc2	1.43949	0.702702	1	0
Gm9855	0.482479	0.911185	1	0
Foxo3	0.00560895	0.960816	1	0
Lace1	0.810336	0.573373	1	0
Gm15197	0	1	1	0
Snx3	-0.214004	0.0461161	1	0
Ostm1	0.294444	0.366058	1	0
Sec63	-0.0679741	0.754454	1	0
Gm26860	0	1	1	0
Scml4	-0.730339	0.421745	1	0
Pdss2	-0.591212	0.658619	1	0
Gm16546	0.553926	0.898068	1	0
Gm3699	-0.870013	0.578825	1	0
Bend3	-0.32538	0.833202	1	0
Gm9803	-0.479625	0.787008	1	0
1700021F05Rik	-0.419026	0.453517	1	0
Cd24a	-0.167617	0.194192	1	0
F930017D23Rik	-0.13058	0.583427	1	0
Gm9034	-0.947797	0.826607	1	0
Qrsl1	-1.35108	0.105255	1	0
Rtn4ip1	-0.0949502	0.897067	1	0
Aim1	0.351729	0.351533	1	0
Atg5	0.257917	0.491838	1	0
Mir1929	0	1	1	0
Prdm1	0	1	1	0
Prep	0.622764	0.446433	1	0
Popdc3	0	1	1	0
Gm27731	-0.947797	0.826607	1	0
Hace1	-0.0590424	0.490783	1	0
Ascc3	-0.0732619	0.623675	1	0
Sim1	-0.924772	0.830772	1	0
Gp49a	0.484065	0.885968	1	0
Lilrb4	0.553224	0.893135	1	0
Dcbld1	0	1	1	0
Gopc	0.806962	0.13427	1	0
Nepn	0	1	1	0
Nus1	0.0250188	0.920869	1	0
Zfa-ps	0.549079	0.867958	1	0
Cep85l	-1.05604	0.413678	1	0
Pln	-0.0617555	0.902881	1	0
Mcm9	-0.250835	0.328785	1	0
Asf1a	-0.0844282	0.475697	1	0
Fam184a	-3.94463	0.351389	1	0
Man1a	0.084396	0.543947	1	0
Gm16998	0.802075	0.223371	1	0
Tbc1d32	-0.947797	0.826607	1	0
Msl3l2	0.489003	0.831937	1	0
Rps8-ps1	2.15438	0.184041	1	0
Gm9795	0	1	1	0
4930467K11Rik	-0.947797	0.826607	1	0
Hsf2	0.243505	0.699772	1	0
Serinc1	0.0414255	0.769089	1	0
Pkib	1.3486	0.371521	1	0
Gm5777	0	1	1	0
Smpdl3a	-0.095901	0.688974	1	0
Gcc2	0.00779427	0.978475	1	0
Lims1	0.108887	0.421253	1	0
Gm23058	0	1	1	0
Ranbp2	0.0488725	0.624101	1	0
Ccdc138	-0.323357	0.460636	1	0
44084	0	1	1	0
P4ha1	-0.709672	0.183058	1	0
Gm10273	-0.924788	0.830769	1	0
Mcu	0.178567	0.688029	1	0
Micu1	-0.0987221	0.386657	1	0
Gm17059	-0.584543	0.322314	1	0
Gm7399	0.0811023	0.948712	1	0
Gm23803	-0.947795	0.826607	1	0
Dnajb12	-0.028446	0.804602	1	0
Ddit4	-0.210232	0.323696	1	0
Anapc16	-0.136261	0.410049	1	0
Ascc1	-0.146935	0.561452	1	0
Spock2	-0.947799	0.826606	1	0
Chst3	0.788721	0.0417032	1	0
Psap	0.0197842	0.885427	1	0
Cdh23	-0.75688	0.490799	1	0
4632428N05Rik	-0.0322632	0.797516	1	0
Gm17455	0.553926	0.898068	1	0
Slc29a3	-0.687322	0.68802	1	0
Gm26947	1.63741	0.703371	1	0
Gm20625	1.12737	0.793891	1	0
Gm20610	1.50414	0.596539	1	0
Sgpl1	-0.0314357	0.847618	1	0
Adamts14	0	1	1	0
Prf1	0	1	1	0
Pald1	-2.13756	0.61868	1	0
Eif4ebp2	0.0834437	0.633156	1	0
D830039M14Rik	0	1	1	0
Lrrc20	0.0420729	0.9193	1	0
Ppa1	-0.0467594	0.909362	1	0
Sar1a	-0.093723	0.540707	1	0
Tysnd1	0.25915	0.719793	1	0
Aifm2	0.184854	0.866542	1	0
Gm5424	0	1	1	0
Tspan15	0	1	1	0
Hk1	0.0889908	0.67355	1	0
Hk1os	-0.197441	0.58797	1	0
Hkdc1	-1.24784	0.728522	1	0
Supv3l1	-0.458254	0.271612	1	0
4930507D05Rik	0	1	1	0
Vps26a	-0.0115808	0.917552	1	0
Srgn	0.289386	0.294801	1	0
Kif1bp	0.169888	0.578136	1	0
RP24-255E8,1	0	1	1	0
Ddx21	-0.140079	0.659943	1	0
Ddx50	-0.0575607	0.838912	1	0
Ccar1	-0.184499	0.085981	1	0
Snord98	-1.15061	0.259774	1	0
Tet1	-1.58528	0.427333	1	0
Slc25a16	1.34491	0.00169858	1	0
Dna2	-0.360053	0.0383699	1	0
Rufy2	-0.016431	0.977609	1	0
Hnrnph3	0.487656	0.0323978	1	0
Pbld2	0	1	1	0
Mypn	-0.146512	0.910652	1	0
1700120B22Rik	-1.79166	0.539918	1	0
Herc4	-0.0744721	0.446028	1	0
Gm26789	-0.290263	0.630928	1	0
Sirt1	-0.0538519	0.667254	1	0
Dnajc12	-1.21973	0.216784	1	0
Gm7075	0.772866	0.74649	1	0
Ctnna3	0.370927	0.835786	1	0
Reep3	-0.218321	0.706958	1	0
Jmjd1c	0.120344	0.473181	1	0
Gm26359	0	1	1	0
Nrbf2	-0.0869662	0.819426	1	0
Egr2	0	1	1	0
Ado	0.374636	0.497038	1	0
Rtkn2	-1.9343	0.497127	1	0
Arid5b	-0.371605	0.354047	1	0
Tmem26	0.421991	0.843353	1	0
Rhobtb1	0.482481	0.911184	1	0
Cdk1	-0.300518	0.13921	1	0
Ank3	-1.57495	0.310923	1	0
Ccdc6	0.114232	0.470875	1	0
Mrln	0	1	1	0
Slc16a9	0.552834	0.890519	1	0
Tfam	0.393447	0.316716	1	0
Ube2d1	0.285224	0.826009	1	0
Cisd1	-0.0787117	0.837506	1	0
Ipmk	-0.0333973	0.831214	1	0
Gm9923	-0.466279	0.312801	1	0
Zwint	-0.13111	0.185913	1	0
Gm5778	-0.396189	0.631732	1	0
Gm6419	-0.928008	0.652443	1	0
Rab36	0	1	1	0
Bcr	1.57264	0.132536	1	0
Specc1l	0.27598	0.241053	1	0
Adora2a	0	1	1	0
Gucd1	-0.0213329	0.819753	1	0
Upb1	1.44605	0.571101	1	0
Gm25545	-0.947797	0.826607	1	0
Snrpd3	-0.211625	0.340849	1	0
Ggt5	0.48248	0.911185	1	0
Susd2	-0.314423	0.126975	1	0
Cabin1	0.0470603	0.561773	1	0
Ddt	1.3441	0.302197	1	0
Gstt3	0	1	1	0
Gstt1	-0.206949	0.250996	1	0
Gstt2	-0.212553	0.539695	1	0
Mif	0.630158	0.476454	1	0
Derl3	1.67615	0.29746	1	0
Smarcb1	0.20405	0.335323	1	0
Mmp11	-0.431602	0.816398	1	0
Chchd10	-0.182099	0.260212	1	0
Gm867	-0.0531762	0.664936	1	0
Vpreb3	0.439782	0.475148	1	0
Gm16221	0	1	1	0
Gm5134	0.766585	0.78339	1	0
Zfp280b	0.908795	0.00619133	1	0
Slc5a4b	0	1	1	0
Prmt2	-0.992054	0.620897	1	0
Dip2a	1.00464	0.604331	1	0
Pcnt	-0.0074998	0.962561	1	0
1700094J05Rik	0	1	1	0
2610028H24Rik	0	1	1	0
Ybey	-0.560252	0.442396	1	0
Mcm3ap	0.0650473	0.632509	1	0
Lss	1.40196	0.171543	1	0
4930483K19Rik	0	1	1	0
Pcbp3	1.36461	0.578542	1	0
Slc19a1	-0.924772	0.830772	1	0
Gm10941	0.82226	0.647599	1	0
Pofut2	1.07194	0.0606683	1	0
Adarb1	-2.16697	0.589221	1	0
Fam207a	0.709958	0.0674522	1	0
Itgb2	0.531219	0.513679	1	0
Pttg1ip	0.00645248	0.951812	1	0
Sumo3	0.155409	0.614093	1	0
Ube2g2	-0.176674	0.561943	1	0
Trpm2	0.784077	0.723227	1	0
1810043G02Rik	0.461807	0.669164	1	0
Pfkl	0.1776	0.679878	1	0
Aire	0.48248	0.911185	1	0
Dnmt3l	-0.947795	0.826607	1	0
Icosl	0.814548	0.256247	1	0
D10Jhu81e	0.141987	0.665749	1	0
Pwp2	-0.182737	0.497368	1	0
Trappc10	0.0787435	0.405843	1	0
Agpat3	0.115073	0.759414	1	0
Gm10146	0.693403	0.447517	1	0
Rrp1	-0.459017	0.123704	1	0
Cstb	1.35583	0.348412	1	0
Pdxk	2.58143	0.0841244	1	0
Ilvbl	1.06012	0.27136	1	0
2610008E11Rik	-0.264062	0.44815	1	0
Ppap2c	1.92159	0.346707	1	0
Mier2	0.420248	0.806242	1	0
Madcam1	0	1	1	0
Tpgs1	0.849372	0.141786	1	0
Cdc34	0.144904	0.58076	1	0
Gzmm	-2.26354	0.061249	1	0
Bsg	-0.261234	0.235046	1	0
Hcn2	0.774164	0.625623	1	0
Polrmt	-0.135732	0.879824	1	0
Fgf22	-0.924772	0.830772	1	0
Rnf126	-0.122493	0.768787	1	0
Fstl3	0	1	1	0
Palm	1.01615	0.620083	1	0
Misp	0.482481	0.911184	1	0
E130317F20Rik	1.881	0.207855	1	0
Ptbp1	-0.112956	0.34809	1	0
Lppr3	0.418124	0.528098	1	0
Prtn3	-0.94745	0.813692	1	0
Elane	0	1	1	0
Cfd	0	1	1	0
Med16	-0.0418557	0.866408	1	0
R3hdm4	0.0390914	0.898803	1	0
Kiss1r	0.483921	0.888008	1	0
Arid3a	-0.141883	0.829628	1	0
Wdr18	0.271894	0.64233	1	0
Grin3b	1.04144	0.542215	1	0
Tmem259	0.0171189	0.929684	1	0
Gm26243	0.924565	0.830452	1	0
Cnn2	-0.211923	0.767887	1	0
Abca7	0.0430736	0.677076	1	0
Hmha1	-0.0769942	0.761778	1	0
Polr2e	-0.0615165	0.845637	1	0
Gpx4	-0.318431	0.170478	1	0
Sbno2	0.033202	0.893647	1	0
Stk11	0.121452	0.625731	1	0
Dos	0.157689	0.87482	1	0
Atp5d	-0.263752	0.331925	1	0
Midn	0.459467	0.0633512	1	0
Cirbp	0.159337	0.602319	1	0
1600002K03Rik	-0.274886	0.793028	1	0
Efna2	0	1	1	0
Mum1	0.0586479	0.818493	1	0
Ndufs7	-0.173968	0.493287	1	0
Gamt	0.484494	0.880121	1	0
Dazap1	-0.0183033	0.92459	1	0
Mir6911	0	1	1	0
Gm15122	0.323962	0.81238	1	0
Rps15	-0.251406	0.0935147	1	0
Apc2	0.683593	0.783003	1	0
2310011J03Rik	-0.164396	0.475	1	0
Pcsk4	0.496187	0.779183	1	0
Reep6	0.340388	0.297691	1	0
Adamtsl5	0.314445	0.471874	1	0
Mex3d	-0.20065	0.869227	1	0
Mbd3	0.413685	0.18119	1	0
Uqcr11	-0.249153	0.285187	1	0
Tcf3	0.046464	0.793931	1	0
Onecut3	-0.924771	0.830773	1	0
Atp8b3	-0.365111	0.782285	1	0
Rexo1	0.275744	0.282918	1	0
Klf16	0.0207725	0.93506	1	0
Gm26710	-2.06317	0.103139	1	0
Abhd17a	0.31662	0.216716	1	0
Gm29093	0.627658	0.527952	1	0
Adat3	1.05145	0.393601	1	0
Scamp4	-0.182838	0.962039	1	0
Csnk1g2	0.0614594	0.817696	1	0
Btbd2	-0.454588	0.550192	1	0
Mknk2	0.0831577	0.499022	1	0
Gm26541	0.674351	0.479877	1	0
Mob3a	-0.254413	0.539598	1	0
Izumo4	0.154721	0.528993	1	0
Ap3d1	0.163908	0.281974	1	0
Dot1l	0.0357248	0.845994	1	0
Gm17151	0	1	1	0
Plekhj1	-0.0966254	0.754026	1	0
Sf3a2	-0.102966	0.669194	1	0
Amh	0.289263	0.721896	1	0
Jsrp1	1.14482	0.513943	1	0
Oaz1	-0.0293492	0.817709	1	0
Lingo3	-0.947797	0.826607	1	0
Lsm7	0.056155	0.858743	1	0
Sppl2b	0.061563	0.648041	1	0
Tmprss9	-0.727904	0.161951	1	0
Timm13	-0.0832244	0.782975	1	0
Lmnb2	-1.33724	0.335177	1	0
Gadd45b	-0.0472743	0.969971	1	0
Diras1	1.52048	0.723982	1	0
Slc39a3	-0.120291	0.750481	1	0
Sgta	0.244658	0.245659	1	0
Thop1	-0.941562	0.539488	1	0
Creb3l3	-0.947799	0.826606	1	0
Map2k2	-0.1585	0.11578	1	0
Zbtb7a	0.0199292	0.902213	1	0
Pias4	0.180924	0.387273	1	0
Eef2	-0.0879529	0.255094	1	0
Snord37	-0.21414	0.786841	1	0
4930442H23Rik	0.548515	0.864914	1	0
Dapk3	-0.288208	0.479846	1	0
Atcayos	-1.8134	0.673784	1	0
Zfr2	0	1	1	0
Matk	-0.92771	0.663515	1	0
Mrpl54	0.276812	0.694928	1	0
Apba3	-0.226333	0.892268	1	0
Tjp3	0	1	1	0
Pip5k1c	-0.0195585	0.922368	1	0
Gm16315	1.63739	0.703374	1	0
Cactin	-0.0907988	0.700553	1	0
Tbxa2r	-0.317168	0.827103	1	0
Hmg20b	0.00656551	0.976687	1	0
Mfsd12	0.00329651	0.987076	1	0
4930404N11Rik	-0.439123	0.316549	1	0
Fzr1	0.0558397	0.735591	1	0
Dohh	-0.0502708	0.819254	1	0
Mir6913	0.0718636	0.950598	1	0
Smim24	0.365558	0.826244	1	0
Nfic	0.437196	0.446655	1	0
[truncated: 17,845 more rows]
