# Supplementary material for: Yippee like 4 (Ypel4) is essential for normal mouse red blood cell membrane integrity
Source: Sci Rep. 2021 Aug 5;11:15898. doi: 10.1038/s41598-021-95291-1 (PMC8342551; doi:10.1038/s41598-021-95291-1)
Supplement: Supplementary file 3 — Supplementary Table S2. [file 41598_2021_95291_MOESM3_ESM.xlsx]

## Sheet: Non-contaminants
Supplementary Table S2. Proteins detected in quantitative LC-MS analysis after co-immunoprecipitation of YPEL4 tagged by FLAG and HA.
All identified proteins in the proteomic data analysis. F= SFFV-FLAG-YPEL4; H= SFFV-YPEL4-HA.
Checked	Protein FDR Confidence: Combined	Master	Accession	Gene name	Description	Exp. q-value: Combined	Contaminant	Sum PEP Score	Coverage [%]	# Peptides	# PSMs	# Unique Peptides	# AAs	MW [kDa]	calc. pI	Score Sequest HT: Sequest HT	# Peptides (by Search Engine): Sequest HT	# Razor Peptides	Average abundance 390F Anti-FLAG	Average Abundance 390H Anti-FLAG	Average abundance 389F Anti-FLAG	Average abundance 389H Anti-FLAG	Average abundance 393F Anti-FLAG	Average abundance 393H Anti-FLAG	Average abundance 390H Anti-HA	Average abundance 390F Anti-HA	Average abundance 389H Anti-HA	Average abundance 389F Anti-HA	Abundances (Grouped): [S10] F1: 128, Sample, SP389H, Inj2, Anti-HA	Abundances (Grouped): [S11] F1: 129, Control, SP389F, Inj2, Anti-HA	Abundances (Grouped): [S15] F2: 128, Sample, SP389H, Inj1, Anti-HA	Abundances (Grouped): [S16] F2: 129, Control, SP389F, Inj1, Anti-HA	Abundances (Grouped): [S20] F3: 128, Sample, SP389F, Inj2, Anti-FLAG	Abundances (Grouped): [S21] F3: 129, Control, SP389H, Inj2, Anti-FLAG	Abundances (Grouped): [S22] F3: 130, Sample, SP393F, Inj2, Anti-FLAG	Abundances (Grouped): [S23] F3: 131, Control, SP393H, Inj2, Anti-FLAG	Abundances (Grouped): [S25] F4: 128, Sample, SP389F, Inj1, Anti-FLAG	Abundances (Grouped): [S26] F4: 129, Control, SP389H, Inj1, Anti-FLAG	Abundances (Grouped): [S27] F4: 130, Sample, SP393F, Inj1, Anti-FLAG	Abundances (Grouped): [S28] F4: 131, Control, SP393H, Inj1, Anti-FLAG	Abundances (Grouped): [S5] F5: 126, Sample, SP390H, Inj2, Anti-HA	Abundances (Grouped): [S29] F5: 127, Sample, SP390F, Inj2, Anti-HA	Abundances (Grouped): [S6] F6: 126, Sample, SP390H, Inj1, Anti-HA	Abundances (Grouped): [S34] F6: 127, Control, SP390F, Inj1, Anti-HA	Abundances (Grouped): [S7] F7: 126, Sample, SP390F, Inj2, Anti-FLAG	Abundances (Grouped): [S39] F7: 127, Control, SP390H, Inj2, Anti-FLAG	Abundances (Grouped): [S8] F8: 126, Sample, SP390F, Inj1, Anti-FLAG	Abundances (Grouped): [S44] F8: 127, Control, SP390H, Inj1, Anti-FLAG	Found in Sample: [S10] F1: 128, Sample, SP389H, Inj2, Anti-HA
FALSE	High	Master Protein	Q61878	Prg2	Bone marrow proteoglycan OS=Mus musculus GN=Prg2 PE=1 SV=1	0	FALSE	10.667	16	2	6	2	223	24.2	6.2	22.76	2	0	NaN	NaN	NaN	NaN	NaN	NaN	NaN	NaN	602.35	391.85	572.1	376.3	632.6	407.4																	High
FALSE	High	Master Protein	A0A0G2JGF9	Igkv12-98	Protein Igkv12-98 (Fragment) OS=Mus musculus GN=Igkv12-98 PE=4 SV=3	0	FALSE	6.69	24	2	5	2	116	12.5	7.83	14.23	2	0	NaN	NaN	NaN	NaN	NaN	NaN	NaN	NaN	1226.5	1221.3	1226.5	1221.3																			High
FALSE	High	Master Protein	U5JE44		Immmunoglobulin light chain variable region (Fragment) OS=Mus musculus PE=2 SV=1	0	FALSE	67.876	44	7	1529	1	126	13.6	8.92	4886.03	7	0	NaN	NaN	NaN	NaN	NaN	NaN	NaN	NaN	722.35	475.35	704.2	476.6	740.5	474.1																	High
FALSE	High	Master Protein	Q3UJR8	Btf3	Transcription factor BTF3 OS=Mus musculus GN=Btf3 PE=2 SV=1	0	FALSE	10.681	18	2	3	2	162	17.7	7.5	10.46	2	0	NaN	NaN	NaN	NaN	NaN	NaN	NaN	NaN	1574.6	1170.2	1574.6	1170.2																			High
FALSE	High	Master Protein	Q3UB67	Rpl3	Putative uncharacterized protein OS=Mus musculus GN=Rpl3 PE=2 SV=1	0	FALSE	95.007	36	14	59	14	403	46.1	10.18	164.71	14	0	NaN	NaN	NaN	NaN	NaN	NaN	723.1	476.9	327.15	230.45	336.4	229.1	317.9	231.8									729.6	470.4	716.6	483.4					High
FALSE	High	Master Protein	A2BGG7	Ybx1	Nuclease-sensitive element-binding protein 1 (Fragment) OS=Mus musculus GN=Ybx1 PE=1 SV=1	0	FALSE	9.737	21	2	3	2	214	24.7	10.1	10.62	2	0	NaN	NaN	NaN	NaN	NaN	NaN	835.4	764.6	396.6	450.3			396.6	450.3									862.3	737.7	808.5	791.5					Not Found
FALSE	High	Master Protein	B5UB67	EP3-1VL	EP3-1 light chain variable region (Fragment) OS=Mus musculus GN=EP3-1VL PE=2 SV=1	0	FALSE	74.771	72	7	1595	1	114	12.5	8.46	4978.2	7	0	NaN	NaN	NaN	NaN	NaN	NaN	937.6	1462.4	747.4	633.4			747.4	633.4											937.6	1462.4					High
FALSE	High	Master Protein	Q3U9Q8	Gsn	Putative uncharacterized protein OS=Mus musculus GN=Gsn PE=2 SV=1	0	FALSE	42.479	15	8	22	8	731	80.7	5.68	72.22	8	0	NaN	NaN	NaN	NaN	NaN	NaN	698.15	501.85	346.75	292	351	289	342.5	295									695.6	504.4	700.7	499.3					High
FALSE	High	Master Protein	A0A0B4J1J0	Igkv4-50	Protein Igkv4-50 (Fragment) OS=Mus musculus GN=Igkv4-50 PE=4 SV=1	0	FALSE	4.973	12	1	2	1	117	12.8	5.19	7.89	1	0	NaN	NaN	NaN	NaN	NaN	NaN	NaN	NaN	1235.8	1217			1235.8	1217																	High
FALSE	High	Master Protein	D3YYT1	Glyr1	Putative oxidoreductase GLYR1 OS=Mus musculus GN=Glyr1 PE=1 SV=1	0	FALSE	7.968	2	1	1	1	552	60.4	9.13	4.88	1	0	NaN	NaN	NaN	NaN	NaN	NaN	NaN	NaN	1332.5	1019.9	1332.5	1019.9																			High
FALSE	High	Master Protein	P27661	H2afx	Histone H2AX OS=Mus musculus GN=H2afx PE=1 SV=2	0	FALSE	8.553	17	3	16	1	143	15.1	10.74	41.01	3	2	NaN	NaN	NaN	NaN	NaN	NaN	763.9	435.05	314.8	247.05	329.5	230.1	300.1	264									759.3	440.7	768.5	429.4					High
FALSE	High	Master Protein	A0A0G2JDE1	Ighv8-12	MCG116913 (Fragment) OS=Mus musculus GN=Ighv8-12 PE=4 SV=1	0	FALSE	8.84	13	1	4	1	119	13.3	9.17	18.62	1	0	NaN	NaN	NaN	NaN	NaN	NaN	1351.5	1048.5	805.5	496.2	805.5	496.2											1351.5	1048.5							High
FALSE	High	Master Protein	A0A140T8P5	Igkv8-24	Protein Igkv8-24 (Fragment) OS=Mus musculus GN=Igkv8-24 PE=4 SV=1	0	FALSE	17.715	20	2	9	1	122	13.4	5.94	28.44	2	0	NaN	NaN	NaN	NaN	NaN	NaN	NaN	NaN	677.65	587.6	623.8	645	731.5	530.2																	High
FALSE	High	Master Protein	P60122	Ruvbl1	RuvB-like 1 OS=Mus musculus GN=Ruvbl1 PE=1 SV=1	0	FALSE	6.906	4	1	1	1	456	50.2	6.42	4.4	1	0	NaN	NaN	NaN	NaN	NaN	NaN	NaN	NaN	1388.3	1242.3	1388.3	1242.3																			High
FALSE	High	Master Protein	A0A0B4J1I7	Igkv4-68	Protein Igkv4-68 (Fragment) OS=Mus musculus GN=Igkv4-68 PE=4 SV=1	0	FALSE	9.062	17	1	4	1	117	12.7	7.96	19.82	1	0	NaN	NaN	NaN	NaN	NaN	NaN	710.65	489.35	403.7	259.1	407.3	258.2	400.1	260									711.7	488.3	709.6	490.4					High
FALSE	High	Master Protein	P08032	Spta1	Spectrin alpha chain, erythrocytic 1 OS=Mus musculus GN=Spta1 PE=1 SV=3	0	FALSE	249.967	29	52	125	52	2415	279.7	5.03	433.11	52	0	NaN	NaN	NaN	NaN	NaN	NaN	519.55	679.75	272.6	264.85	269.4	265	275.8	264.7									515	685	524.1	674.5					High
FALSE	High	Master Protein	Q9D823	Rpl37	60S ribosomal protein L37 OS=Mus musculus GN=Rpl37 PE=3 SV=3	0	FALSE	5.575	13	2	12	2	97	11.1	11.74	28.53	2	0	NaN	NaN	NaN	NaN	NaN	NaN	1073.2	526.8	443	282.15	449.3	285.6	436.7	278.7									1073.2	526.8							High
FALSE	High	Master Protein	Q8R2K3	Ssbp1	Single-stranded DNA-binding protein OS=Mus musculus GN=Ssbp1 PE=1 SV=1	0	FALSE	19.757	34	4	13	4	148	17.1	9.79	35.79	4	0	NaN	NaN	NaN	NaN	NaN	NaN	649.1	550	331.15	282.55	345	268.2	317.3	296.9									652.4	547.6	645.8	552.4					High
FALSE	High	Master Protein	X5J4F0		IgM heavy chain VDJ region (Fragment) OS=Mus musculus PE=2 SV=1	0	FALSE	15.109	16	1	7	1	100	11.5	8	30.94	1	0	NaN	NaN	NaN	NaN	NaN	NaN	676.5	523.5	355.7	273	353.4	263.8	358	282.2									654.5	545.5	698.5	501.5					High
FALSE	High	Master Protein	Q059V7	Ctsg	Cathepsin G OS=Mus musculus GN=Ctsg PE=1 SV=1	0	FALSE	36.877	31	8	20	8	261	29.1	10.56	57.68	8	0	NaN	NaN	NaN	NaN	NaN	NaN	938.6	661.4	402.75	339.45	407.5	355.4	398	323.5									938.6	661.4							High
FALSE	High	Master Protein	Q5BLJ9	Rpl27	60S ribosomal protein L27 OS=Mus musculus GN=Rpl27 PE=1 SV=1	0	FALSE	5.412	13	2	6	2	136	15.8	10.56	8.99	2	0	NaN	NaN	NaN	NaN	NaN	NaN	NaN	NaN	1250.7	1179.4			1250.7	1179.4																	High
FALSE	High	Master Protein	Q3THG0	Atp5o	Putative uncharacterized protein OS=Mus musculus GN=Atp5o PE=2 SV=1	0	FALSE	23.998	28	4	14	4	213	23.4	9.99	44.53	4	0	NaN	NaN	NaN	NaN	NaN	NaN	681.7	518.3	356.9	291.55	356.3	295.4	357.5	287.7									707.1	492.9	656.3	543.7					High
FALSE	High	Master Protein	Q6ZWQ9	Myl12a	MCG5400 OS=Mus musculus GN=Myl12a PE=1 SV=1	0	FALSE	138.386	67	10	162	2	172	19.9	4.81	613.98	10	0	NaN	NaN	NaN	NaN	NaN	NaN	668.7	531.3	328.6	314.15	324.3	318.1	332.9	310.2									668.5	531.5	668.9	531.1					High
FALSE	High	Master Protein	P43274	Hist1h1e	Histone H1.4 OS=Mus musculus GN=Hist1h1e PE=1 SV=2	0	FALSE	119.572	42	17	124	5	219	22	11.11	369.93	17	0	NaN	NaN	NaN	NaN	NaN	NaN	823.8	376.2	264.5	154.5	260.7	144.6	268.3	164.4									811.5	388.5	836.1	363.9					High
FALSE	High	Master Protein	A0A0B4J1H6	Igkv2-137	Protein Igkv2-137 (Fragment) OS=Mus musculus GN=Igkv2-137 PE=4 SV=1	0	FALSE	7.395	20	2	5	2	120	13.1	7.24	17.32	2	0	NaN	NaN	NaN	NaN	NaN	NaN	1301.2	1098.8	697.9	627.2			697.9	627.2									1301.2	1098.8							High
FALSE	High	Master Protein	F6QL70	Gm17669	Protein Gm17669 OS=Mus musculus GN=Gm17669 PE=4 SV=1	0	FALSE	11.519	19	4	9	4	154	17	11.84	20.05	4	0	NaN	NaN	NaN	NaN	NaN	NaN	697.6	502.4	252.6	237	263	240.1	242.2	233.9									690.9	509.1	704.3	495.7					High
FALSE	High	Master Protein	P01679		Ig kappa chain V-VI region J539 OS=Mus musculus PE=1 SV=1	0	FALSE	12.391	30	2	5	2	107	11.5	8.46	17.7	2	0	NaN	NaN	NaN	NaN	NaN	NaN	871.9	728.1	483.2	330.1	483.2	330.1											861.3	738.7	882.5	717.5					High
FALSE	High	Master Protein	P61255	Rpl26	60S ribosomal protein L26 OS=Mus musculus GN=Rpl26 PE=1 SV=1	0	FALSE	25.887	29	7	35	7	145	17.2	10.55	97.56	7	0	NaN	NaN	NaN	NaN	NaN	NaN	791.7	408.3	266.95	201.25	261.1	197.3	272.8	205.2									799.1	400.9	784.3	415.7					High
FALSE	High	Master Protein	Q05117	Acp5	Tartrate-resistant acid phosphatase type 5 OS=Mus musculus GN=Acp5 PE=1 SV=2	0	FALSE	9.352	9	2	4	2	327	36.8	8.9	13.18	2	0	NaN	NaN	NaN	NaN	NaN	NaN	NaN	NaN	1344.4	1248.1	1344.4	1248.1																			High
FALSE	High	Master Protein	A0A140T8N5	Igkv6-23	Protein Igkv6-23 (Fragment) OS=Mus musculus GN=Igkv6-23 PE=4 SV=1	0	FALSE	26.559	34	3	27	1	116	12.9	5.73	86.49	3	0	NaN	NaN	NaN	NaN	NaN	NaN	663.85	536.15	383.85	254.9	381.8	257.2	385.9	252.6									668.3	531.7	659.4	540.6					High
FALSE	High	Master Protein	A2NW55		E8 variable heavy chain (Fragment) OS=Mus musculus PE=2 SV=1	0	FALSE	26.219	32	3	7	1	117	12.9	5.14	32.79	3	0	NaN	NaN	NaN	NaN	NaN	NaN	650.1	549.9	354.5	256.45	360.1	271.6	348.9	241.3									648.4	551.6	651.8	548.2					High
FALSE	High	Master Protein	A0A140T8Q3	Igkv6-17	Protein Igkv6-17 (Fragment) OS=Mus musculus GN=Igkv6-17 PE=4 SV=1	0	FALSE	27.428	40	4	38	1	116	12.8	5.81	112.31	4	0	NaN	NaN	NaN	NaN	NaN	NaN	661.25	538.75	381.5	261.25	379	265.8	384	256.7									674.3	525.7	648.2	551.8					High
FALSE	High	Master Protein	Q3U9G9	Lbr	Lamin-B receptor OS=Mus musculus GN=Lbr PE=1 SV=2	0	FALSE	23.62	9	7	32	7	626	71.4	9.36	78.91	7	0	NaN	NaN	NaN	NaN	NaN	NaN	743.2	456.45	327.05	254.35	337.2	251.1	316.9	257.6									740.6	458.7	745.8	454.2					High
FALSE	High	Master Protein	A0A075B5K2	Igkv9-124	Protein Igkv9-124 OS=Mus musculus GN=Igkv9-124 PE=1 SV=6	0	FALSE	31.174	33	2	10	2	96	10.5	5.01	45.68	2	0	NaN	NaN	NaN	NaN	NaN	NaN	657.9	542.1	391.95	276.8	370.3	282	413.6	271.6									663.5	536.5	652.3	547.7					High
FALSE	High	Master Protein	P01027	C3	Complement C3 OS=Mus musculus GN=C3 PE=1 SV=3	0	FALSE	36.723	8	10	23	10	1663	186.4	6.73	79.99	10	0	NaN	NaN	NaN	NaN	NaN	NaN	658.45	540.75	335.75	289.35	342.4	277.6	329.1	301.1									665.7	532.7	651.2	548.8					High
FALSE	High	Master Protein	P62892	Rpl39	60S ribosomal protein L39 OS=Mus musculus GN=Rpl39 PE=1 SV=2	0	FALSE	4.22	20	1	10	1	51	6.4	12.56	28.76	1	0	NaN	NaN	NaN	NaN	NaN	NaN	956.1	643.9	406.1	374.3			406.1	374.3									948.1	651.9	964.1	635.9					High
FALSE	High	Master Protein	P01671		Ig kappa chain V-III region PC 7175 OS=Mus musculus PE=1 SV=1	0	FALSE	58.699	68	4	38	1	111	12	7.37	187.01	4	2	NaN	NaN	NaN	NaN	NaN	NaN	651.15	548.85	384.65	271.8	382.5	268.7	386.8	274.9									652.5	547.5	649.8	550.2					Not Found
FALSE	High	Master Protein	Q5SZA3	Hist1h1c	Histone H1.2 OS=Mus musculus GN=Hist1h1c PE=1 SV=1	0	FALSE	108.671	44	16	144	3	212	21.3	11	438.84	16	0	NaN	NaN	NaN	NaN	NaN	NaN	879.5	320.5	258.4	181.95	262.7	181.9	254.1	182									882.2	317.8	876.8	323.2					High
FALSE	High	Master Protein	Q920W8	fau	Fau protein (Fragment) OS=Mus musculus GN=fau PE=4 SV=1	0	FALSE	10.56	8	2	7	2	137	14.8	9.94	16.82	2	0	NaN	NaN	NaN	NaN	NaN	NaN	NaN	NaN	573.55	682.65	568.5	683.1	578.6	682.2																	High
FALSE	High	Master Protein	A0A140T8P2	Igkv6-20	Protein Igkv6-20 (Fragment) OS=Mus musculus GN=Igkv6-20 PE=4 SV=1	0	FALSE	25.872	40	4	22	3	116	12.7	5.01	61.33	4	0	NaN	NaN	NaN	NaN	NaN	NaN	849.55	750.45	499.6	345.5	499.6	345.5											841.5	758.5	857.6	742.4					High
FALSE	High	Master Protein	P43275	Hist1h1a	Histone H1.1 OS=Mus musculus GN=Hist1h1a PE=1 SV=2	0	FALSE	55.529	32	10	62	8	213	21.8	10.93	183.23	10	0	NaN	NaN	NaN	NaN	NaN	NaN	803.05	396.9	324.6	215.9	337.2	221.4	312	210.4									803.6	396.4	802.5	397.4					High
FALSE	High	Master Protein	Q62425	Ndufa4	Cytochrome c oxidase subunit NDUFA4 OS=Mus musculus GN=Ndufa4 PE=1 SV=2	0	FALSE	4.292	20	2	2	2	82	9.3	9.52	4.52	2	0	NaN	NaN	NaN	NaN	NaN	NaN	NaN	NaN	1414.9	1074			1414.9	1074																	Not Found
FALSE	High	Master Protein	A2N494		Aberrantly recombined kappa chain Vk8/J1 region (Fragment) OS=Mus musculus PE=1 SV=1	0	FALSE	38.7	54	5	35	1	114	12.6	9.01	100.6	5	3	NaN	NaN	NaN	NaN	NaN	NaN	667.2	532.8	359.65	270.7	357.5	272.1	361.8	269.3									672.2	527.8	662.2	537.8					High
FALSE	High	Master Protein	A0A0U5BC76	LC	MAb 6H10 light chain OS=Mus musculus GN=LC PE=2 SV=1	0	FALSE	251.184	53	14	2985	1	234	26	7.66	9701.55	14	1	NaN	NaN	NaN	NaN	NaN	NaN	663	537	357.65	262.9	355	265.8	360.3	260									666.7	533.3	659.3	540.7					Not Found
FALSE	High	Master Protein	A0A075B5N7	Igkv6-13	Protein Igkv6-13 OS=Mus musculus GN=Igkv6-13 PE=1 SV=6	0	FALSE	18.193	35	4	40	2	96	10.5	6.51	109.43	4	0	NaN	NaN	NaN	NaN	NaN	NaN	661.85	538.15	373.85	272.75	377.3	271.5	370.4	274									661.8	538.2	661.9	538.1					High
FALSE	High	Master Protein	G0YP42		Anti-human Langerin 2G3 lambda chain OS=Mus musculus PE=1 SV=1	0	FALSE	85.402	50	7	50	1	234	25	6.07	179.51	7	7	NaN	NaN	NaN	NaN	NaN	NaN	647.75	551.9	358.4	270.9	360.4	272.8	356.4	269									647.4	552.6	648.1	551.2					High
FALSE	High	Master Protein	Q920E6		Pterin-mimicking anti-idiotope kappa chain variable region (Fragment) OS=Mus musculus PE=4 SV=1	0	FALSE	31.558	57	4	39	2	109	11.9	8.84	119.97	4	1	NaN	NaN	NaN	NaN	NaN	NaN	691.35	508.65	341.95	274.7	317.8	276.3	366.1	273.1									698.5	501.5	684.2	515.8					High
FALSE	High	Master Protein	Q00547	Hmmr	Hyaluronan mediated motility receptor OS=Mus musculus GN=Hmmr PE=1 SV=4	0	FALSE	76.291	32	16	41	16	794	91.7	5.52	135.86	16	0	NaN	NaN	NaN	NaN	NaN	NaN	673.9	525.6	328.25	269.3	310.5	260.7	346	277.9									668.2	530.8	679.6	520.4					High
FALSE	High	Master Protein	D3YVH7	Pa2g4	Proliferation-associated protein 2G4 (Fragment) OS=Mus musculus GN=Pa2g4 PE=1 SV=1	0.002	FALSE	2.855	3	1	1	1	275	30.7	6.37	2.71	1	0	NaN	NaN	NaN	NaN	NaN	NaN	NaN	NaN	1271.4	1126.2	1271.4	1126.2																			High
FALSE	High	Master Protein	A0A075B5P1	Igkv3-1	Protein Igkv3-1 (Fragment) OS=Mus musculus GN=Igkv3-1 PE=4 SV=6	0	FALSE	9.759	13	1	8	1	120	13.1	4.83	24.93	1	0	NaN	NaN	NaN	NaN	NaN	NaN	693.5	506.5	347.5	277.35	356.9	276.3	338.1	278.4									733.4	466.6	653.6	546.4					High
FALSE	High	Master Protein	A0A0F7R1B7	LC	MAb 106 light chain OS=Mus musculus GN=LC PE=2 SV=1	0	FALSE	258.421	54	15	3003	2	238	26.3	7.33	9726.76	15	0	NaN	NaN	NaN	NaN	NaN	NaN	671.95	528.05	325.85	276.15	337.7	291.8	314	260.5									672.9	527.1	671	529					High
FALSE	High	Master Protein	Q811U6		Anti-human Fc gamma receptor III 3G8 kappa light chain variable region (Fragment) OS=Mus musculus PE=2 SV=1	0	FALSE	5.93	15	1	4	1	111	12.1	4.88	16.61	1	0	NaN	NaN	NaN	NaN	NaN	NaN	670.7	529.3	327.05	257.9	318.1	265.5	336	250.3									641.3	558.7	700.1	499.9					High
FALSE	High	Master Protein	A2A841	Epb4.1	Protein 4.1 OS=Mus musculus GN=Epb41 PE=1 SV=1	0	FALSE	53.205	16	11	42	11	869	97.2	5.49	136.41	11	0	NaN	NaN	NaN	NaN	NaN	NaN	630.9	569.1	310.2	278.45	311.4	281	309	275.9									645.1	554.9	616.7	583.3					High
FALSE	High	Master Protein	A0A140T8M5	Igkv6-15	Protein Igkv6-15 (Fragment) OS=Mus musculus GN=Igkv6-15 PE=4 SV=1	0	FALSE	30.957	40	4	28	3	116	12.9	4.96	91.11	4	0	NaN	NaN	NaN	NaN	NaN	NaN	626.65	573.35	378.45	251.7	373.9	248.7	383	254.7									609.4	590.6	643.9	556.1					High
FALSE	High	Master Protein	Q9JL74		Anti-myosin immunoglobulin light chain variable region (Fragment) OS=Mus musculus PE=2 SV=1	0	FALSE	33.408	54	5	42	2	99	10.9	8.44	118.84	5	1	NaN	NaN	NaN	NaN	NaN	NaN	654.75	545.25	371.9	268.3	377.9	267.9	365.9	268.7									652.4	547.6	657.1	542.9					High
FALSE	High	Master Protein	Q5F2I8	IgG1 TS1 VH	Gamma heavy chain variable region (Fragment) OS=Mus musculus GN=IgG1 TS1 VH PE=2 SV=1	0	FALSE	24.707	25	2	12	1	119	13.3	7.91	49.14	2	0	NaN	NaN	NaN	NaN	NaN	NaN	662.1	537.9	375.15	263.15	378.5	265.4	371.8	260.9									663.1	536.9	661.1	538.9					High
FALSE	High	Master Protein	Q3US82	C1qb	Putative uncharacterized protein OS=Mus musculus GN=C1qb PE=2 SV=1	0	FALSE	48.087	40	7	35	7	253	26.7	8.15	126.67	7	0	NaN	NaN	NaN	NaN	NaN	NaN	674.2	525.8	328.4	281.45	337.1	285.8	319.7	277.1									673.7	526.3	674.7	525.3					High
FALSE	High	Master Protein	P01807		Ig heavy chain V region X44 OS=Mus musculus PE=1 SV=1	0	FALSE	28.634	41	3	12	2	119	13.2	7.94	42.02	3	1	NaN	NaN	NaN	NaN	NaN	NaN	676.8	523.2	356.85	274.45	363	268.1	350.7	280.8									656.2	543.8	697.4	502.6					High
FALSE	High	Master Protein	O08692	Ngp	Neutrophilic granule protein OS=Mus musculus GN=Ngp PE=1 SV=1	0	FALSE	30.244	45	6	39	6	167	19.3	5.31	121.46	6	0	NaN	NaN	NaN	NaN	NaN	NaN	646	554	387.8	242.75	374.1	248.7	401.5	236.8									633.8	566.2	658.2	541.8					High
FALSE	High	Master Protein	A0A0G2JDN5	Igkv17-127	Protein Igkv17-127 (Fragment) OS=Mus musculus GN=Igkv17-127 PE=4 SV=3	0.001	FALSE	3.727	14	1	4	1	118	12.9	4.36	14.33	1	0	NaN	NaN	NaN	NaN	NaN	NaN	862.3	737.7	438.2	366.9	438.2	366.9											886.6	713.4	838	762					High
FALSE	High	Master Protein	Q5R3T5	G8(anti-MRBC) V-2/ J-L	G8(Anti-MRBC hybridoma) light chain (Fragment) OS=Mus musculus GN=G8(anti-MRBC) V-2/ J-L PE=2 SV=1	0	FALSE	38.48	58	3	38	2	81	8.9	7.17	131.59	3	0	NaN	NaN	NaN	NaN	NaN	NaN	647.7	552.3	372.45	261.6	380.8	247.5	364.1	275.7									650.5	549.5	644.9	555.1					High
FALSE	High	Master Protein	E9QAX2	Myo18a	Unconventional myosin-XVIIIa OS=Mus musculus GN=Myo18a PE=1 SV=1	0	FALSE	124.22	18	26	56	26	2083	235.7	6.07	172.78	26	0	NaN	NaN	NaN	NaN	NaN	NaN	674	525.45	312.35	291.3	332.7	300.1	292	282.5									678	522	670	528.9					High
FALSE	High	Master Protein	A0A0B4J1I1	Igkv16-104	Protein Igkv16-104 (Fragment) OS=Mus musculus GN=Igkv16-104 PE=4 SV=1	0	FALSE	7.665	14	1	4	1	116	12.9	7.08	13.79	1	0	NaN	NaN	NaN	NaN	NaN	NaN	894.85	705.15	481.5	362.8	481.5	362.8											893.6	706.4	896.1	703.9					High
FALSE	High	Master Protein	P01633	Igk-V19-17	Ig kappa chain V19-17 OS=Mus musculus GN=Igk-V19-17 PE=1 SV=1	0	FALSE	13.279	31	4	31	1	149	16.4	6.92	80.6	4	2	NaN	NaN	NaN	NaN	NaN	NaN	656.5	543.5	365.4	281.35	364.3	276.1	366.5	286.6									664.3	535.7	648.7	551.3					High
FALSE	High	Master Protein	P01644		Ig kappa chain V-V region HP R16.7 OS=Mus musculus PE=1 SV=1	0	FALSE	68.277	50	4	56	3	108	11.9	7.97	215.63	4	0	NaN	NaN	NaN	NaN	NaN	NaN	657.2	542.35	379.4	275.35	386.4	273.3	372.4	277.4									653.1	546	661.3	538.7					High
FALSE	High	Master Protein	Q91WN1	Dnajc9	DnaJ homolog subfamily C member 9 OS=Mus musculus GN=Dnajc9 PE=1 SV=2	0	FALSE	12.614	9	2	4	2	259	30	5.94	12.03	2	0	NaN	NaN	NaN	NaN	NaN	NaN	1384.8	1015.2	593.5	507.2			593.5	507.2											1384.8	1015.2					High
FALSE	High	Master Protein	A0A140T8P1	Igkv6-14	Protein Igkv6-14 (Fragment) OS=Mus musculus GN=Igkv6-14 PE=4 SV=1	0	FALSE	20.565	28	3	20	2	116	13	6.51	59.9	3	0	NaN	NaN	NaN	NaN	NaN	NaN	685.25	514.75	365	276.4	381.7	265.1	348.3	287.7									682.9	517.1	687.6	512.4					High
FALSE	High	Master Protein	A0A075B677	Igkv4-53	Protein Igkv4-53 OS=Mus musculus GN=Igkv4-53 PE=1 SV=1	0	FALSE	20.957	41	2	11	2	97	10.4	5.1	51.33	2	0	NaN	NaN	NaN	NaN	NaN	NaN	662.35	537.65	383.7	278.7	403.6	272.5	363.8	284.9									663.1	536.9	661.6	538.4					High
FALSE	High	Master Protein	A0A140T8M2	Igkv12-44	Protein Igkv12-44 (Fragment) OS=Mus musculus GN=Igkv12-44 PE=4 SV=1	0	FALSE	39.796	41	4	37	3	116	12.6	7.87	128.33	4	1	NaN	NaN	NaN	NaN	NaN	NaN	640.7	559.3	367.8	265.85	367.8	269.5	367.8	262.2									635.3	564.7	646.1	553.9					High
FALSE	High	Master Protein	G3UYV7	Rps28	40S ribosomal protein S28 (Fragment) OS=Mus musculus GN=Rps28 PE=1 SV=1	0	FALSE	8.478	38	2	11	2	56	6.3	9.96	29.4	2	0	NaN	NaN	NaN	NaN	NaN	NaN	1275.4	1124.6	642.9	571.2			642.9	571.2									1275.4	1124.6							High
FALSE	High	Master Protein	P03977		Ig kappa chain V-III region 50S10.1 OS=Mus musculus PE=1 SV=1	0	FALSE	56.482	68	4	49	1	111	12	5.06	209.41	4	0	NaN	NaN	NaN	NaN	NaN	NaN	864.25	735.75	446	354	446	354											859.3	740.7	869.2	730.8					High
FALSE	High	Master Protein	Q5PR15	Rpl30	Rpl30 protein OS=Mus musculus GN=Rpl30 PE=2 SV=1	0	FALSE	17.314	22	2	13	2	115	12.7	9.72	46.57	2	0	NaN	NaN	NaN	NaN	NaN	NaN	645.95	554.05	331.05	280.9	326.6	280.5	335.5	281.3									645.7	554.3	646.2	553.8					High
FALSE	High	Master Protein	A0A0A6YXN4	Ighv1-18	Protein Ighv1-18 (Fragment) OS=Mus musculus GN=Ighv1-18 PE=1 SV=1	0	FALSE	12.893	26	3	62	1	117	12.9	7.94	66.68	3	0	NaN	NaN	NaN	NaN	NaN	NaN	NaN	NaN	701.45	606.05	744.8	556.9	658.1	655.2																	High
FALSE	High	Master Protein	Q2VT28		Anti-lipoteichoic acid heavy chain variable region (Fragment) OS=Mus musculus PE=2 SV=1	0	FALSE	6.72	21	2	3	2	123	13.7	8.43	9.24	2	0	NaN	NaN	NaN	NaN	NaN	NaN	NaN	NaN	1372.4	1118.5			1372.4	1118.5																	High
FALSE	High	Master Protein	Q61838	A2m	Pregnancy zone protein OS=Mus musculus GN=Pzp PE=1 SV=3	0	FALSE	41.284	8	11	33	11	1495	165.7	6.68	91.18	11	0	NaN	NaN	NaN	NaN	NaN	NaN	660.1	539.9	354.5	275.4	346.4	270.1	362.6	280.7									661.5	538.5	658.7	541.3					High
FALSE	High	Master Protein	P01654		Ig kappa chain V-III region PC 2880/PC 1229 OS=Mus musculus PE=1 SV=1	0	FALSE	70.134	91	5	54	2	111	12	5.34	224.17	5	3	NaN	NaN	NaN	NaN	NaN	NaN	643.45	556.15	351.1	276.05	353.1	274	349.1	278.1									637.9	561.3	649	551					High
FALSE	High	Master Protein	P70670	Naca	Nascent polypeptide-associated complex subunit alpha, muscle-specific form OS=Mus musculus GN=Naca PE=1 SV=2	0	FALSE	19.127	1	2	10	2	2187	220.4	9.35	41.37	2	0	NaN	NaN	NaN	NaN	NaN	NaN	695.6	504.4	367.35	279.7	353.3	288.8	381.4	270.6									682.2	517.8	709	491					High
FALSE	High	Master Protein	B9EIU2	C4a	C4a protein OS=Mus musculus GN=C4a PE=2 SV=1	0	FALSE	5.752	1	2	4	2	1735	193.6	8.15	10.13	2	0	NaN	NaN	NaN	NaN	NaN	NaN	NaN	NaN	1522.1	1058.7	1522.1	1058.7																			High
FALSE	High	Master Protein	P01662		Ig kappa chain V-III region ABPC 22/PC 9245 OS=Mus musculus PE=1 SV=1	0	FALSE	50.014	85	4	24	2	111	12	5.06	113.5	4	0	NaN	NaN	NaN	NaN	NaN	NaN	692.8	507.2	374.1	283.95	367.3	289.6	380.9	278.3									684.5	515.5	701.1	498.9					High
FALSE	High	Master Protein	P01865	Igh-1a	Ig gamma-2A chain C region, membrane-bound form OS=Mus musculus GN=Igh-1a PE=1 SV=3	0	FALSE	146.763	30	9	144	6	398	43.9	6.29	533.76	9	3	NaN	NaN	NaN	NaN	NaN	NaN	665.4	534.5	385.8	266.85	384.8	268.4	386.8	265.3									662.6	537.3	668.2	531.7					High
FALSE	High	Master Protein	Q3TXB1	C1qa	Putative uncharacterized protein OS=Mus musculus GN=C1qa PE=2 SV=1	0	FALSE	70.863	30	5	45	5	245	26	8.91	163.44	5	0	NaN	NaN	NaN	NaN	NaN	NaN	658.75	541.25	368.65	276.4	374.6	275.3	362.7	277.5									663.3	536.7	654.2	545.8					High
FALSE	High	Master Protein	K7TRI7		IgA heavy chain variable region (Fragment) OS=Mus musculus PE=2 SV=1	0	FALSE	12.358	28	3	10	1	109	12	6.52	36.04	3	2	NaN	NaN	NaN	NaN	NaN	NaN	705.25	494.75	338.3	302.45	330.8	314	345.8	290.9									692.4	507.6	718.1	481.9					High
FALSE	High	Master Protein	A0A075B5N4	Igkv8-27	Protein Igkv8-27 OS=Mus musculus GN=Igkv8-27 PE=4 SV=1	0	FALSE	38.099	54	4	20	2	100	11	7.96	64.73	4	0	NaN	NaN	NaN	NaN	NaN	NaN	916.55	683.45	478.5	368.5			478.5	368.5									907.6	692.4	925.5	674.5					Not Found
FALSE	High	Master Protein	Q02105	C1qc	Complement C1q subcomponent subunit C OS=Mus musculus GN=C1qc PE=1 SV=2	0	FALSE	35.153	21	4	34	4	246	26	8.54	120.72	4	0	NaN	NaN	NaN	NaN	NaN	NaN	668.15	531.85	363.9	262.5	398.5	278.5	329.3	246.5									696.9	503.1	639.4	560.6					High
FALSE	High	Master Protein	P01867	Igh-3	Ig gamma-2B chain C region OS=Mus musculus GN=Igh-3 PE=1 SV=3	0	FALSE	66.861	32	9	60	9	404	44.2	6.52	205.54	9	0	NaN	NaN	NaN	NaN	NaN	NaN	650.75	549.25	371.6	266.7	371.4	265.4	371.8	268									648.1	551.9	653.4	546.6					High
FALSE	High	Master Protein	A0A0M4KPD8		B2 12-1 anti-human butyrylcholinesterase (BChE) light chain variable region (Fragment) OS=Mus musculus PE=2 SV=1	0	FALSE	25.83	28	2	18	1	107	11.6	7.39	68.52	2	0	NaN	NaN	NaN	NaN	NaN	NaN	656.5	543.5	336.4	269.2	340.2	245.9	332.6	292.5									661.9	538.1	651.1	548.9					High
FALSE	High	Master Protein	Q1WWK3	Hist1h1b	Hist1h1b protein (Fragment) OS=Mus musculus GN=Hist1h1b PE=2 SV=1	0	FALSE	68.928	39	12	70	9	222	22.4	10.92	187.69	12	0	NaN	NaN	NaN	NaN	NaN	NaN	787.15	412.85	278.25	204.8	290.7	209.7	265.8	199.9									787	413	787.3	412.7					High
FALSE	High	Master Protein	A0A075B5L2	Igkv4-91	Protein Igkv4-91 (Fragment) OS=Mus musculus GN=Igkv4-91 PE=4 SV=2	0	FALSE	5.335	9	1	7	1	119	12.7	7.12	22.34	1	0	NaN	NaN	NaN	NaN	NaN	NaN	1295.1	1104.9	645	598.8			645	598.8									1295.1	1104.9							High
FALSE	High	Master Protein	A0N274		Antigen, B-cell receptor OS=Mus musculus PE=1 SV=1	0	FALSE	7.89	20	2	7	2	152	16.5	8.22	25.35	2	0	NaN	NaN	NaN	NaN	NaN	NaN	NaN	NaN	1550.5	1167.6	1550.5	1167.6																			High
FALSE	High	Master Protein	Q8K1F0		Anti-VIPase light chain variable region (Fragment) OS=Mus musculus PE=4 SV=1	0	FALSE	13.874	22	2	15	1	112	11.9	7.96	50.9	2	1	NaN	NaN	NaN	NaN	NaN	NaN	659.55	540	364.35	284.3	370	284.7	358.7	283.9									657.4	541.7	661.7	538.3					High
FALSE	High	Master Protein	Q7TQM2	scFv 6H8	ScFv 6H8 protein (Fragment) OS=Mus musculus GN=scFv 6H8 PE=4 SV=1	0	FALSE	29.906	21	5	52	2	243	26	8.41	149.7	5	2	NaN	NaN	NaN	NaN	NaN	NaN	657.65	542.35	361.15	284.4	354.2	287.1	368.1	281.7									652.8	547.2	662.5	537.5					High
FALSE	High	Master Protein	Q920E7		Pterin-mimicking anti-idiotope heavy chain variable region (Fragment) OS=Mus musculus PE=4 SV=1	0	FALSE	24.576	34	3	14	1	119	13	7.12	54.92	3	1	NaN	NaN	NaN	NaN	NaN	NaN	659.95	540.05	370.3	266.1	363.3	257.6	377.3	274.6									656.3	543.7	663.6	536.4					High
FALSE	High	Master Protein	Q7TS98		Anti-colorectal carcinoma light chain OS=Mus musculus PE=1 SV=1	0	FALSE	278.067	64	16	3004	3	236	26.4	7.15	9746.69	16	0	NaN	NaN	NaN	NaN	NaN	NaN	671.8	528.2	357.2	279.9	364.7	279.5	349.7	280.3									655	545	688.6	511.4					High
FALSE	High	Master Protein	P35979	Rpl12	60S ribosomal protein L12 OS=Mus musculus GN=Rpl12 PE=1 SV=2	0	FALSE	17.514	28	4	11	4	165	17.8	9.42	29.5	4	0	NaN	NaN	NaN	NaN	NaN	NaN	653.1	546.9	366.8	291.5	356.8	299.4	376.8	283.6									653.8	546.2	652.4	547.6					High
FALSE	High	Master Protein	P03987		Ig gamma-3 chain C region OS=Mus musculus PE=1 SV=2	0	FALSE	39.066	19	6	44	6	398	43.9	7.14	135.73	6	0	NaN	NaN	NaN	NaN	NaN	NaN	654.5	545.5	343.85	281.15	337.5	279.5	350.2	282.8									660.2	539.8	648.8	551.2					High
FALSE	High	Master Protein	Q3THJ0	Rpl18a	60S ribosomal protein L18a OS=Mus musculus GN=Rpl18a PE=2 SV=1	0	FALSE	18.165	18	3	11	3	176	20.6	10.62	31.2	3	0	NaN	NaN	NaN	NaN	NaN	NaN	717.4	481.9	341.65	278.4	334.5	282.5	348.8	274.3									702.7	495.9	732.1	467.9					High
FALSE	High	Master Protein	Q9DBE9	Ftsj3	pre-rRNA processing protein FTSJ3 OS=Mus musculus GN=Ftsj3 PE=1 SV=1	0	FALSE	5.949	4	3	7	3	838	95.5	8.38	19.03	3	0	NaN	NaN	NaN	NaN	NaN	NaN	1340.5	1047.8	693.2	506.3			693.2	506.3											1340.5	1047.8					High
FALSE	High	Master Protein	X5J5R3	Ighv1-62	IgG1 heavy chain VDJ region (Fragment) OS=Mus musculus GN=Ighv1-62 PE=2 SV=1	0	FALSE	10.748	27	2	14	1	115	12.8	9.06	41.05	2	0	NaN	NaN	NaN	NaN	NaN	NaN	NaN	NaN	1316.7	1203			1316.7	1203																	High
FALSE	High	Master Protein	P01665		Ig kappa chain V-III region PC 7043 OS=Mus musculus PE=1 SV=1	0	FALSE	33.384	31	2	39	1	111	12	4.61	172.51	2	0	NaN	NaN	NaN	NaN	NaN	NaN	654.25	545.75	360	273	365.6	272.2	354.4	273.8									637.7	562.3	670.8	529.2					High
FALSE	High	Master Protein	Q920E9		Pterin-mimicking anti-idiotope kappa chain variable region (Fragment) OS=Mus musculus PE=4 SV=1	0	FALSE	61.142	68	4	42	1	111	12	7.37	197.24	4	0	NaN	NaN	NaN	NaN	NaN	NaN	NaN	NaN	1374.2	1152.1			1374.2	1152.1																	High
FALSE	High	Master Protein	Q5F2I0	IgG1 anti-TS1 VL	Kappa light chain variable region (Fragment) OS=Mus musculus GN=IgG1 anti-TS1 VL PE=2 SV=1	0	FALSE	77.427	72	7	1598	2	115	12.6	8.87	4994.94	7	0	NaN	NaN	NaN	NaN	NaN	NaN	1300.8	1099.2	702.1	549.8	702.1	549.8											1300.8	1099.2							High
FALSE	High	Master Protein	K7TR64		IgM heavy chain variable region (Fragment) OS=Mus musculus PE=2 SV=1	0	FALSE	18.879	14	1	7	1	112	12.4	7.96	33.08	1	0	NaN	NaN	NaN	NaN	NaN	NaN	865	735	456.4	377.55	460.2	378.4	452.6	376.7											865	735					High
FALSE	High	Master Protein	Q5FWB6	Rplp0	60S acidic ribosomal protein P0 OS=Mus musculus GN=Rplp0 PE=2 SV=1	0	FALSE	35.73	32	7	14	7	317	34.2	6.25	44.72	7	0	NaN	NaN	NaN	NaN	NaN	NaN	898.3	701.7	461.5	406.4	461.5	406.4											882	718	914.6	685.4					High
FALSE	High	Master Protein	Q148T0	Wbscr22	Williams Beuren syndrome chromosome region 22 OS=Mus musculus GN=Wbscr22 PE=2 SV=1	0	FALSE	4.962	10	2	3	2	281	31.6	8.88	9.24	2	0	NaN	NaN	NaN	NaN	NaN	NaN	1236.5	1163.5	636.3	581.1	636.3	581.1											1236.5	1163.5							High
FALSE	High	Master Protein	Q9U410		Monoclonal anti-idiotypic Schistosoma japonicum antibody NP30 immunoglobulin light chain variable region (Fragment) OS=Mus musculus PE=4 SV=1	0	FALSE	34.204	30	2	20	1	106	11.5	6.51	85.08	2	0	NaN	NaN	NaN	NaN	NaN	NaN	700.6	499.4	363.5	285.9	355.8	287	371.2	284.8									708.5	491.5	692.7	507.3					High
FALSE	High	Master Protein	A0A0B4J1J2	Igkv5-43	Protein Igkv5-43 (Fragment) OS=Mus musculus GN=Igkv5-43 PE=1 SV=1	0	FALSE	19.48	23	2	13	1	115	12.6	6.51	51.16	2	1	NaN	NaN	NaN	NaN	NaN	NaN	625.9	574.1	342.45	285.3	352.4	289.3	332.5	281.3									634.7	565.3	617.1	582.9					Not Found
FALSE	High	Master Protein	Q642L7	Rps27a	MCG13441 OS=Mus musculus GN=Rps27a PE=2 SV=1	0	FALSE	38.57	39	5	29	5	156	17.9	9.64	134.55	5	0	NaN	NaN	NaN	NaN	NaN	NaN	746.45	453.55	310.75	252.35	309.5	246.5	312	258.2									756.5	443.5	736.4	463.6					High
FALSE	High	Master Protein	Q5SWD9	Tsr1	Pre-rRNA-processing protein TSR1 homolog OS=Mus musculus GN=Tsr1 PE=1 SV=1	0	FALSE	82.65	22	14	43	14	803	92	6.99	143.45	14	0	NaN	NaN	NaN	NaN	NaN	NaN	678.95	521.05	314.4	274.7	315.2	270.8	313.6	278.6									672	528	685.9	514.1					High
FALSE	High	Master Protein	A0A0M5KS39		B2 18-5 anti-human butyrylcholinesterase (BChE) light chain variable region (Fragment) OS=Mus musculus PE=2 SV=1	0	FALSE	36.115	44	3	31	1	108	11.9	5.36	113.12	3	0	NaN	NaN	NaN	NaN	NaN	NaN	923	677	436.05	390.3	420.8	364.5	451.3	416.1											923	677					High
FALSE	High	Master Protein	Q80ZI7	Igh	Igh protein OS=Mus musculus GN=Igh PE=2 SV=1	0	FALSE	7.832	4	2	11	2	487	53	5.22	33.55	2	0	NaN	NaN	NaN	NaN	NaN	NaN	855.6	744.4	440.1	395.4	449.1	381.6	431.1	409.2									855.6	744.4							High
FALSE	High	Master Protein	A0A140T8M4	Igkv8-19	Protein Igkv8-19 OS=Mus musculus GN=Igkv8-19 PE=4 SV=1	0	FALSE	7.535	26	2	13	1	102	11.2	5.25	36.32	2	0	NaN	NaN	NaN	NaN	NaN	NaN	NaN	NaN	739.8	573.8	770.3	574.6	709.3	573																	High
FALSE	High	Master Protein	Q9Z1R9	Prss1	MCG124046 OS=Mus musculus GN=Prss1 PE=1 SV=1	0	FALSE	17.476	8	1	31	1	246	26.1	4.94	84.94	1	0	NaN	NaN	NaN	NaN	NaN	NaN	821	779	458.7	388	458.7	388											821.7	778.3	820.3	779.7					High
FALSE	High	Master Protein	H9KV15	Son	Protein SON OS=Mus musculus GN=Son PE=1 SV=1	0	FALSE	29.199	2	5	13	5	2343	253.9	5.4	42.73	5	0	NaN	NaN	NaN	NaN	NaN	NaN	638.45	561.55	285	311.2	273.2	315	296.8	307.4									625.8	574.2	651.1	548.9					High
FALSE	High	Master Protein	A0A0M3KL48		Fab4201 heavy chain OS=Mus musculus PE=1 SV=1	0	FALSE	38.492	23	3	41	1	236	25.3	8.56	144.42	3	0	NaN	NaN	NaN	NaN	NaN	NaN	833.7	757.9	451.8	351.8	432	348.1	471.6	355.5											833.7	757.9					High
FALSE	High	Master Protein	Q5M9N5	Rpl28	Ribosomal protein L28 OS=Mus musculus GN=Rpl28 PE=2 SV=1	0	FALSE	12.598	25	4	12	4	137	15.7	12.02	27.4	4	0	NaN	NaN	NaN	NaN	NaN	NaN	979.9	620.1	440.05	366.75	421.4	346.4	458.7	387.1											979.9	620.1					High
FALSE	High	Master Protein	Q8K1F2		Anti-VIPase light chain variable region (Fragment) OS=Mus musculus PE=1 SV=1	0	FALSE	57.114	52	4	38	3	112	11.9	8.46	150.69	4	1	NaN	NaN	NaN	NaN	NaN	NaN	665.7	534.3	360.85	270.9	364.3	280	357.4	261.8									661.2	538.8	670.2	529.8					High
FALSE	High	Master Protein	P01642	Gm10881	Ig kappa chain V-V region L7 (Fragment) OS=Mus musculus GN=Gm10881 PE=1 SV=1	0	FALSE	14.425	23	2	9	2	115	12.6	5.94	32.44	2	0	NaN	NaN	NaN	NaN	NaN	NaN	860.5	739.5	440.1	381.9	440.1	381.9											860.9	739.1	860.1	739.9					High
FALSE	High	Master Protein	A0A075B680	Ighv1-62-2	Protein Ighv1-62-2 OS=Mus musculus GN=Ighv1-62-2 PE=4 SV=1	0	FALSE	14.438	39	3	13	2	100	11.2	8.43	37.87	3	0	NaN	NaN	NaN	NaN	NaN	NaN	1291.6	1108.4	715.3	546.7			715.3	546.7											1291.6	1108.4					High
FALSE	High	Master Protein	A0A075B5N9	Igkv3-7	Protein Igkv3-7 OS=Mus musculus GN=Igkv3-7 PE=4 SV=6	0	FALSE	29.662	30	2	37	1	100	10.9	6.25	166.31	2	0	NaN	NaN	NaN	NaN	NaN	NaN	643.65	556.35	347.75	279.85	343.1	282.3	352.4	277.4									652.5	547.5	634.8	565.2					High
FALSE	High	Master Protein	P01872	Ighm	Ig mu chain C region OS=Mus musculus GN=Ighm PE=1 SV=2	0	FALSE	72.137	32	13	39	13	454	49.9	7.01	123.78	13	0	NaN	NaN	NaN	NaN	NaN	NaN	650.95	549.05	341.3	267.9	351	269.4	331.6	266.4									658.6	541.4	643.3	556.7					High
FALSE	High	Master Protein	P01660		Ig kappa chain V-III region PC 3741/TEPC 111 OS=Mus musculus PE=1 SV=1	0	FALSE	38.331	80	4	41	2	111	12.1	5.38	180.41	4	1	NaN	NaN	NaN	NaN	NaN	NaN	637.75	562.25	358.2	290.25	359.2	292	357.2	288.5									650.6	549.4	624.9	575.1					High
FALSE	High	Master Protein	Q31125	Slc39a7	Zinc transporter SLC39A7 OS=Mus musculus GN=Slc39a7 PE=1 SV=2	0	FALSE	7.331	4	2	2	2	476	50.6	6.87	5.18	2	0	NaN	NaN	NaN	NaN	NaN	NaN	NaN	NaN	NaN	NaN																					Not Found
FALSE	High	Master Protein	Q9WTI7	Myo1c	Unconventional myosin-Ic OS=Mus musculus GN=Myo1c PE=1 SV=2	0.008	FALSE	2.392	2	1	1	1	1063	121.9	9.35	2.46	1	0	NaN	NaN	NaN	NaN	NaN	NaN	NaN	NaN	NaN	NaN																					Not Found
FALSE	High	Master Protein	Q6PIH1	Trim25	Trim25 protein OS=Mus musculus GN=Trim25 PE=2 SV=1	0.001	FALSE	3.54	3	1	1	1	387	44.1	7.97	3.12	1	0	NaN	NaN	NaN	NaN	NaN	NaN	NaN	NaN	NaN	NaN																					Not Found
FALSE	High	Master Protein	Q8C872	Tfrc	Transferrin receptor protein 1 OS=Mus musculus GN=Tfrc PE=1 SV=1	0	FALSE	6.736	4	2	2	2	515	57.3	6.48	5.81	2	0	NaN	NaN	NaN	NaN	NaN	NaN	NaN	NaN	NaN	NaN																					Not Found
FALSE	High	Master Protein	E0CZA1	Cct5	T-complex protein 1 subunit epsilon (Fragment) OS=Mus musculus GN=Cct5 PE=1 SV=1	0.002	FALSE	2.948	6	1	2	1	199	21.5	5.05	4.32	1	0	NaN	NaN	NaN	NaN	NaN	NaN	NaN	NaN	NaN	NaN																					Not Found
FALSE	High	Master Protein	P62320	Snrpd3	Small nuclear ribonucleoprotein Sm D3 OS=Mus musculus GN=Snrpd3 PE=1 SV=1	0.001	FALSE	3.568	8	1	1	1	126	13.9	10.32	2.53	1	0	NaN	NaN	NaN	NaN	NaN	NaN	NaN	NaN	NaN	NaN																					Not Found
FALSE	High	Master Protein	Q5I0T8	Rpl19	Ribosomal protein L19 OS=Mus musculus GN=Rpl19 PE=1 SV=1	0	FALSE	13.206	14	3	8	3	196	23.5	11.47	24.22	3	0	NaN	NaN	NaN	NaN	NaN	NaN	NaN	NaN	NaN	NaN																					Not Found
FALSE	High	Master Protein	Q642K1	Rpl18	Ribosomal protein L18 OS=Mus musculus GN=Rpl18 PE=2 SV=1	0.005	FALSE	2.647	7	1	1	1	188	21.6	11.84	3.19	1	0	NaN	NaN	NaN	NaN	NaN	NaN	NaN	NaN	NaN	NaN																					Not Found
FALSE	High	Master Protein	P26043	Rdx	Radixin OS=Mus musculus GN=Rdx PE=1 SV=3	0	FALSE	6.444	4	3	5	1	583	68.5	6.2	12.85	3	0	NaN	NaN	NaN	NaN	NaN	NaN	NaN	NaN	NaN	NaN																					Not Found
FALSE	High	Master Protein	P52480	Pkm	Pyruvate kinase PKM OS=Mus musculus GN=Pkm PE=1 SV=4	0	FALSE	5.562	4	1	1	1	531	57.8	7.47	3.87	1	0	NaN	NaN	NaN	NaN	NaN	NaN	NaN	NaN	NaN	NaN																					Not Found
FALSE	High	Master Protein	Q3V2E0	Try5	Putative uncharacterized protein OS=Mus musculus GN=Try5 PE=2 SV=1	0	FALSE	4.74	8	1	7	1	255	27.1	6.73	24.62	1	0	NaN	NaN	NaN	NaN	NaN	NaN	NaN	NaN	NaN	NaN																					High
FALSE	High	Master Protein	Q3TAJ5	Rsl1d1	Putative uncharacterized protein OS=Mus musculus GN=Rsl1d1 PE=2 SV=1	0.001	FALSE	3.194	4	1	1	1	392	43.9	10.08	2.53	1	0	NaN	NaN	NaN	NaN	NaN	NaN	NaN	NaN	NaN	NaN																					Not Found
FALSE	High	Master Protein	Q8CD14	Ddx54	Putative uncharacterized protein OS=Mus musculus GN=Ddx54 PE=2 SV=1	0.001	FALSE	4.061	1	1	1	1	909	100.7	9.52	2.7	1	0	NaN	NaN	NaN	NaN	NaN	NaN	NaN	NaN	NaN	NaN																					Not Found
FALSE	High	Master Protein	Q3TET0	Cct7	Putative uncharacterized protein OS=Mus musculus GN=Cct7 PE=2 SV=1	0	FALSE	4.663	2	1	2	1	544	59.6	7.84	5.7	1	0	NaN	NaN	NaN	NaN	NaN	NaN	NaN	NaN	NaN	NaN																					Not Found
FALSE	High	Master Protein	Q3TRH8	Capzb	Putative uncharacterized protein OS=Mus musculus GN=Capzb PE=2 SV=1	0	FALSE	11.447	14	3	4	3	260	29.2	6.57	10.73	3	0	NaN	NaN	NaN	NaN	NaN	NaN	NaN	NaN	NaN	NaN																					High
FALSE	High	Master Protein	Q3U521	Wbp11	Putative uncharacterized protein (Fragment) OS=Mus musculus GN=Wbp11 PE=2 SV=1	0.001	FALSE	3.292	8	1	3	1	113	13.6	10.23	7.16	1	0	NaN	NaN	NaN	NaN	NaN	NaN	NaN	NaN	NaN	NaN																					High
FALSE	High	Master Protein	Q8CCQ5	Gtpbp4	Putative uncharacterized protein (Fragment) OS=Mus musculus GN=Gtpbp4 PE=2 SV=1	0.005	FALSE	2.675	6	1	2	1	204	23.7	10.01	2.53	1	0	NaN	NaN	NaN	NaN	NaN	NaN	NaN	NaN	NaN	NaN																					High
FALSE	High	Master Protein	Q9CS06	Cct8	Putative uncharacterized protein (Fragment) OS=Mus musculus GN=Cct8 PE=2 SV=1	0.005	FALSE	2.716	2	1	1	1	458	49.9	5.77	2.54	1	0	NaN	NaN	NaN	NaN	NaN	NaN	NaN	NaN	NaN	NaN																					Not Found
FALSE	High	Master Protein	Q9CSS6	1810009A15Rik	Putative uncharacterized protein (Fragment) OS=Mus musculus GN=1810009A15Rik PE=2 SV=1	0.001	FALSE	3.657	10	1	2	1	103	11.8	12.02	5.62	1	0	NaN	NaN	NaN	NaN	NaN	NaN	NaN	NaN	NaN	NaN																					High
FALSE	High	Master Protein	Q65Z96	Ypel1	Protein yippee-like OS=Mus musculus GN=Ypel1 PE=1 SV=1	0	FALSE	4.317	15	1	1	1	118	13.5	8.27	4.07	1	0	NaN	NaN	NaN	NaN	NaN	NaN	NaN	NaN	NaN	NaN																					Not Found
FALSE	High	Master Protein	Q80X73	Pelo	Protein pelota homolog OS=Mus musculus GN=Pelo PE=1 SV=3	0.002	FALSE	2.884	4	1	1	1	385	43.3	5.99	3.35	1	0	NaN	NaN	NaN	NaN	NaN	NaN	NaN	NaN	NaN	NaN																					Not Found
FALSE	High	Master Protein	A0A140T8P4	Igkv3-9	Protein Igkv3-9 (Fragment) OS=Mus musculus GN=Igkv3-9 PE=4 SV=1	0	FALSE	4.698	9	1	1	1	120	13	4.3	3.29	1	0	NaN	NaN	NaN	NaN	NaN	NaN	NaN	NaN	NaN	NaN																					High
FALSE	High	Master Protein	A0A0B4J1H9	Igkv1-132	Protein Igkv1-132 (Fragment) OS=Mus musculus GN=Igkv1-132 PE=4 SV=1	0	FALSE	4.419	11	1	2	1	120	13.4	5.96	6.81	1	0	NaN	NaN	NaN	NaN	NaN	NaN	NaN	NaN	NaN	NaN																					Not Found
FALSE	High	Master Protein	A0A075B5Q3	Ighv2-5	Protein Ighv2-5 OS=Mus musculus GN=Ighv2-5 PE=4 SV=1	0	FALSE	6.407	20	2	3	2	115	12.5	8.97	8.62	2	0	NaN	NaN	NaN	NaN	NaN	NaN	NaN	NaN	NaN	NaN																					High
FALSE	High	Master Protein	E9PZB3	Gm5093	Protein Gm5093 OS=Mus musculus GN=Gm5093 PE=1 SV=1	0	FALSE	40.827	40	6	58	1	174	19.9	9.51	196.63	6	0	NaN	NaN	NaN	NaN	NaN	NaN	NaN	NaN	NaN	NaN																					High
FALSE	High	Master Protein	P97376	Frg1	Protein FRG1 OS=Mus musculus GN=Frg1 PE=1 SV=2	0.005	FALSE	2.629	6	1	1	1	258	29.1	8.92	2.42	1	0	NaN	NaN	NaN	NaN	NaN	NaN	NaN	NaN	NaN	NaN																					Not Found
FALSE	High	Master Protein	Q6PAK3	Prmt8	Protein arginine N-methyltransferase 8 OS=Mus musculus GN=Prmt8 PE=1 SV=2	0.006	FALSE	2.429	2	1	1	1	394	45.2	6.93	2.29	1	0	NaN	NaN	NaN	NaN	NaN	NaN	NaN	NaN	NaN	NaN																					Not Found
FALSE	High	Master Protein	P54823	Ddx6	Probable ATP-dependent RNA helicase DDX6 OS=Mus musculus GN=Ddx6 PE=1 SV=1	0.002	FALSE	3.093	2	1	2	1	483	54.2	8.66	4.82	1	0	NaN	NaN	NaN	NaN	NaN	NaN	NaN	NaN	NaN	NaN																					Not Found
FALSE	High	Master Protein	Q501J6	Ddx17	Probable ATP-dependent RNA helicase DDX17 OS=Mus musculus GN=Ddx17 PE=1 SV=1	0	FALSE	30.605	10	6	33	1	650	72.4	8.59	92.01	6	0	NaN	NaN	NaN	NaN	NaN	NaN	NaN	NaN	NaN	NaN																					Not Found
FALSE	High	Master Protein	Q3TUQ7	Prkaa1	Prkaa1 protein OS=Mus musculus GN=Prkaa1 PE=2 SV=1	0	FALSE	9.732	6	3	3	3	550	62.7	7.59	7.41	3	0	NaN	NaN	NaN	NaN	NaN	NaN	NaN	NaN	NaN	NaN																					Not Found
FALSE	High	Master Protein	Q8C0C7	Farsa	Phenylalanine--tRNA ligase alpha subunit OS=Mus musculus GN=Farsa PE=1 SV=1	0	FALSE	7.187	4	2	3	2	508	57.6	8.28	9.44	2	0	NaN	NaN	NaN	NaN	NaN	NaN	NaN	NaN	NaN	NaN																					High
FALSE	High	Master Protein	Q9R0L6	Pcm1	Pericentriolar material 1 protein OS=Mus musculus GN=Pcm1 PE=1 SV=2	0.006	FALSE	2.458	0	1	1	1	2025	228.7	5.01	2.11	1	0	NaN	NaN	NaN	NaN	NaN	NaN	NaN	NaN	NaN	NaN																					Not Found
FALSE	High	Master Protein	Q8R326	Pspc1	Paraspeckle component 1 OS=Mus musculus GN=Pspc1 PE=1 SV=1	0	FALSE	9.808	6	3	10	2	523	58.7	6.67	27.39	3	0	NaN	NaN	NaN	NaN	NaN	NaN	NaN	NaN	NaN	NaN																					Not Found
FALSE	High	Master Protein	Q9DCS9	Ndufb10	NADH dehydrogenase [ubiquinone] 1 beta subcomplex subunit 10 OS=Mus musculus GN=Ndufb10 PE=1 SV=3	0.002	FALSE	3.084	6	1	2	1	176	21	8.03	5.05	1	0	NaN	NaN	NaN	NaN	NaN	NaN	NaN	NaN	NaN	NaN																					Not Found
FALSE	High	Master Protein	A0A0G2JDM3	Myl3	Myosin light chain 3 OS=Mus musculus GN=Myl3 PE=1 SV=1	0	FALSE	7.313	18	2	3	1	127	14.2	5.02	8	2	0	NaN	NaN	NaN	NaN	NaN	NaN	NaN	NaN	NaN	NaN																					Not Found
FALSE	High	Master Protein	P11247	Mpo	Myeloperoxidase OS=Mus musculus GN=Mpo PE=1 SV=2	0	FALSE	9.968	7	3	3	3	718	81.1	9.55	11.03	3	0	NaN	NaN	NaN	NaN	NaN	NaN	NaN	NaN	NaN	NaN																					Not Found
FALSE	High	Master Protein	O89050	Mkln1	Muskelin OS=Mus musculus GN=Mkln1 PE=1 SV=1	0.005	FALSE	2.799	1	1	2	1	735	84.8	6.34	4.69	1	0	NaN	NaN	NaN	NaN	NaN	NaN	NaN	NaN	NaN	NaN																					Not Found
FALSE	High	Master Protein	Q9DCG9	Trmt112	Multifunctional methyltransferase subunit TRM112-like protein OS=Mus musculus GN=Trmt112 PE=1 SV=1	0.005	FALSE	2.587	10	1	1	1	125	14.1	5.27	2.88	1	0	NaN	NaN	NaN	NaN	NaN	NaN	NaN	NaN	NaN	NaN																					Not Found
FALSE	High	Master Protein	Q80ZS7	BC048507	MCG49550 OS=Mus musculus GN=BC048507 PE=1 SV=1	0	FALSE	4.986	12	1	1	1	89	10.4	8.27	2.61	1	0	NaN	NaN	NaN	NaN	NaN	NaN	NaN	NaN	NaN	NaN																					Not Found
FALSE	High	Master Protein	A0A0A6YW33	Gm6525	MCG18090 OS=Mus musculus GN=Gm6525 PE=4 SV=1	0.001	FALSE	3.452	9	1	2	1	106	12.4	10.56	5.45	1	0	NaN	NaN	NaN	NaN	NaN	NaN	NaN	NaN	NaN	NaN																					High
FALSE	High	Master Protein	A0A0E4B366	HC	MAb 44B1 heavy chain OS=Mus musculus GN=HC PE=2 SV=1	0	FALSE	29.281	8	3	17	1	472	51.8	8.35	69.74	3	0	NaN	NaN	NaN	NaN	NaN	NaN	NaN	NaN	NaN	NaN																					Not Found
FALSE	High	Master Protein	A0A0B6VQ20	LC	MAb 31C6 light chain OS=Mus musculus GN=LC PE=4 SV=1	0	FALSE	246.96	58	13	2973	1	234	25.8	5.92	9666.81	13	0	NaN	NaN	NaN	NaN	NaN	NaN	NaN	NaN	NaN	NaN																					High
FALSE	High	Master Protein	A0A077S2U6	Lyz2	Lysozyme C-2 OS=Mus musculus GN=Lyz2 PE=1 SV=1	0.001	FALSE	3.918	23	2	3	2	148	16.7	8.81	3.19	2	0	NaN	NaN	NaN	NaN	NaN	NaN	NaN	NaN	NaN	NaN																					Not Found
FALSE	High	Master Protein	A4FU62	LOC207685	LOC207685 protein (Fragment) OS=Mus musculus GN=LOC207685 PE=2 SV=1	0	FALSE	78.103	51	7	50	1	233	24.9	6.37	175.68	7	0	NaN	NaN	NaN	NaN	NaN	NaN	NaN	NaN	NaN	NaN																					Not Found
FALSE	High	Master Protein	A2AC65	Lbp	Lipopolysaccharide-binding protein OS=Mus musculus GN=Lbp PE=1 SV=1	0.005	FALSE	2.646	13	1	1	1	123	13.1	9.8	3.29	1	0	NaN	NaN	NaN	NaN	NaN	NaN	NaN	NaN	NaN	NaN																					High
FALSE	High	Master Protein	P08071	Ltf	Lactotransferrin OS=Mus musculus GN=Ltf PE=1 SV=4	0	FALSE	19.527	10	7	12	7	707	77.8	8.53	32.62	7	0	NaN	NaN	NaN	NaN	NaN	NaN	NaN	NaN	NaN	NaN																					High
FALSE	High	Master Protein	Z4YJT3	Larp1	La-related protein 1 OS=Mus musculus GN=Larp1 PE=1 SV=1	0.005	FALSE	2.605	1	1	1	1	1072	121.1	8.79	2.43	1	0	NaN	NaN	NaN	NaN	NaN	NaN	NaN	NaN	NaN	NaN																					Not Found
FALSE	High	Master Protein	X5J5A4		IgM heavy chain VDJ region (Fragment) OS=Mus musculus PE=2 SV=1	0.001	FALSE	4.158	15	1	1	1	108	11.7	7.12	3.5	1	0	NaN	NaN	NaN	NaN	NaN	NaN	NaN	NaN	NaN	NaN																					Not Found
FALSE	High	Master Protein	K7TRC9		IgM heavy chain variable region (Fragment) OS=Mus musculus PE=2 SV=1	0	FALSE	4.76	20	1	2	1	109	12.5	8.81	8	1	0	NaN	NaN	NaN	NaN	NaN	NaN	NaN	NaN	NaN	NaN																					High
FALSE	High	Master Protein	Q8K0Z4	Igh	Igh protein OS=Mus musculus GN=Igh PE=2 SV=1	0.001	FALSE	3.875	3	2	8	1	480	51.6	5.83	14.5	2	0	NaN	NaN	NaN	NaN	NaN	NaN	NaN	NaN	NaN	NaN																					Not Found
FALSE	High	Master Protein	X5J5T0		IgA heavy chain VDJ region (Fragment) OS=Mus musculus PE=2 SV=1	0.001	FALSE	3.672	21	1	1	1	104	11.8	8.79	4.46	1	0	NaN	NaN	NaN	NaN	NaN	NaN	NaN	NaN	NaN	NaN																					High
FALSE	High	Master Protein	K7T9R0		IgA heavy chain variable region (Fragment) OS=Mus musculus PE=2 SV=1	0	FALSE	4.808	15	1	2	1	108	12.1	7.85	3.05	1	0	NaN	NaN	NaN	NaN	NaN	NaN	NaN	NaN	NaN	NaN																					Not Found
FALSE	High	Master Protein	K7THD1		IgA heavy chain variable region (Fragment) OS=Mus musculus PE=2 SV=1	0.005	FALSE	2.565	10	1	1	1	111	12.3	9.17	2.82	1	0	NaN	NaN	NaN	NaN	NaN	NaN	NaN	NaN	NaN	NaN																					High
FALSE	High	Master Protein	P03976		Ig kappa chain V-II region 17S29.1 OS=Mus musculus PE=1 SV=1	0	FALSE	4.366	12	1	1	1	113	12.4	7.99	3.24	1	0	NaN	NaN	NaN	NaN	NaN	NaN	NaN	NaN	NaN	NaN																					Not Found
FALSE	High	Master Protein	P18527		Ig heavy chain V region 914 OS=Mus musculus PE=1 SV=1	0	FALSE	8.935	28	2	6	1	97	10.7	9.17	22.49	2	0	NaN	NaN	NaN	NaN	NaN	NaN	NaN	NaN	NaN	NaN																					Not Found
FALSE	High	Master Protein	D3YYI8	Gm10093	Histone deacetylase OS=Mus musculus GN=Gm10093 PE=3 SV=1	0.001	FALSE	3.246	2	1	2	1	482	55	5.43	6	1	0	NaN	NaN	NaN	NaN	NaN	NaN	NaN	NaN	NaN	NaN																					Not Found
FALSE	High	Master Protein	Q8C2Q7	Hnrnph1	Heterogeneous nuclear ribonucleoprotein H OS=Mus musculus GN=Hnrnph1 PE=1 SV=1	0	FALSE	6.57	3	1	1	1	472	51.2	6.8	4.59	1	0	NaN	NaN	NaN	NaN	NaN	NaN	NaN	NaN	NaN	NaN																					Not Found
FALSE	High	Master Protein	B7ZP22	Hnrnpa2b1	Heterogeneous nuclear ribonucleoprotein A2/B1 OS=Mus musculus GN=Hnrnpa2b1 PE=2 SV=1	0.005	FALSE	2.529	3	1	1	1	341	35.9	8.65	2.5	1	0	NaN	NaN	NaN	NaN	NaN	NaN	NaN	NaN	NaN	NaN																					High
FALSE	High	Master Protein	P49710	Hcls1	Hematopoietic lineage cell-specific protein OS=Mus musculus GN=Hcls1 PE=1 SV=2	0.003	FALSE	3.002	3	1	1	1	486	54.2	4.84	2.4	1	0	NaN	NaN	NaN	NaN	NaN	NaN	NaN	NaN	NaN	NaN																					Not Found
FALSE	High	Master Protein	A2NVV9		Heavy chain variable region (Fragment) OS=Mus musculus PE=2 SV=1	0	FALSE	9.458	23	2	4	1	94	10.5	9.55	10.72	2	0	NaN	NaN	NaN	NaN	NaN	NaN	NaN	NaN	NaN	NaN																					Not Found
FALSE	High	Master Protein	Q8CI11	Gnl3	Guanine nucleotide-binding protein-like 3 OS=Mus musculus GN=Gnl3 PE=1 SV=2	0.005	FALSE	2.646	3	1	1	1	538	60.7	9.11	3.51	1	0	NaN	NaN	NaN	NaN	NaN	NaN	NaN	NaN	NaN	NaN																					High
FALSE	High	Master Protein	V9GZP0		Glutamine synthetase (Fragment) OS=Mus musculus PE=3 SV=1	0.001	FALSE	3.224	4	1	2	1	200	22.7	7.03	5.69	1	0	NaN	NaN	NaN	NaN	NaN	NaN	NaN	NaN	NaN	NaN																					Not Found
FALSE	High	Master Protein	I3RSH5	Wwp2	E3 ubiquitin-protein ligase OS=Mus musculus GN=Wwp2 PE=1 SV=1	0	FALSE	4.301	1	1	1	1	870	98.7	7.11	3.69	1	0	NaN	NaN	NaN	NaN	NaN	NaN	NaN	NaN	NaN	NaN																					Not Found
FALSE	High	Master Protein	Q04750	Top1	DNA topoisomerase 1 OS=Mus musculus GN=Top1 PE=1 SV=2	0	FALSE	7.736	5	3	4	3	767	90.8	9.33	10.4	3	0	NaN	NaN	NaN	NaN	NaN	NaN	NaN	NaN	NaN	NaN																					Not Found
FALSE	High	Master Protein	Q3ULG5	Mcm6	DNA helicase OS=Mus musculus GN=Mcm6 PE=1 SV=1	0	FALSE	11.388	5	3	4	3	794	89.7	5.9	12.89	3	0	NaN	NaN	NaN	NaN	NaN	NaN	NaN	NaN	NaN	NaN																					High
FALSE	High	Master Protein	E9Q9M1	Nt5c2	Cytosolic purine 5'-nucleotidase OS=Mus musculus GN=Nt5c2 PE=1 SV=1	0.001	FALSE	4.095	2	1	1	1	586	67.7	6.74	2.79	1	0	NaN	NaN	NaN	NaN	NaN	NaN	NaN	NaN	NaN	NaN																					Not Found
FALSE	High	Master Protein	Q3U6X7	Cdk2	Cyclin-dependent kinase 2, isoform CRA_b OS=Mus musculus GN=Cdk2 PE=2 SV=1	0	FALSE	4.655	5	1	1	1	298	33.9	8.68	3.21	1	0	NaN	NaN	NaN	NaN	NaN	NaN	NaN	NaN	NaN	NaN																					Not Found
FALSE	High	Master Protein	Q6A0A9	FAM120A	Constitutive coactivator of PPAR-gamma-like protein 1 OS=Mus musculus GN=FAM120A PE=1 SV=2	0.005	FALSE	2.577	1	1	2	1	1112	121.6	8.92	5.23	1	0	NaN	NaN	NaN	NaN	NaN	NaN	NaN	NaN	NaN	NaN																					Not Found
FALSE	High	Master Protein	Q542X7	Cct2	Chaperonin subunit 2 (Beta), isoform CRA_a OS=Mus musculus GN=Cct2 PE=1 SV=1	0	FALSE	4.376	2	1	1	1	535	57.4	6.4	3.84	1	0	NaN	NaN	NaN	NaN	NaN	NaN	NaN	NaN	NaN	NaN																					Not Found
FALSE	High	Master Protein	K4DI63	Creg1	Cellular repressor of E1A-stimulated genes 1, isoform CRA_a OS=Mus musculus GN=Creg1 PE=1 SV=1	0	FALSE	4.782	12	1	1	1	94	11	8.03	3.03	1	0	NaN	NaN	NaN	NaN	NaN	NaN	NaN	NaN	NaN	NaN																					Not Found
FALSE	High	Master Protein	Q6A068	Cdc5l	Cell division cycle 5-like protein OS=Mus musculus GN=Cdc5l PE=1 SV=2	0.005	FALSE	2.576	1	1	1	1	802	92.1	8.02	2.6	1	0	NaN	NaN	NaN	NaN	NaN	NaN	NaN	NaN	NaN	NaN																					High
FALSE	High	Master Protein	Q9QWK4	Cd5l	CD5 antigen-like OS=Mus musculus GN=Cd5l PE=1 SV=3	0	FALSE	6.199	3	1	2	1	352	38.8	5.16	6.91	1	0	NaN	NaN	NaN	NaN	NaN	NaN	NaN	NaN	NaN	NaN																					High
FALSE	High	Master Protein	Q8K019	Bclaf1	Bcl-2-associated transcription factor 1 OS=Mus musculus GN=Bclaf1 PE=1 SV=2	0.005	FALSE	2.562	1	1	3	1	919	105.9	9.99	6.24	1	0	NaN	NaN	NaN	NaN	NaN	NaN	NaN	NaN	NaN	NaN																					Not Found
FALSE	High	Master Protein	P12382	Pfkl	ATP-dependent 6-phosphofructokinase, liver type OS=Mus musculus GN=Pfkl PE=1 SV=4	0	FALSE	4.798	3	2	3	1	780	85.3	7.17	7.66	2	0	NaN	NaN	NaN	NaN	NaN	NaN	NaN	NaN	NaN	NaN																					Not Found
FALSE	High	Master Protein	Q9ERA8	Atp5c1	ATP synthase subunit gamma OS=Mus musculus GN=Atp5c1 PE=2 SV=1	0.001	FALSE	3.321	3	1	1	1	298	32.8	9.01	2.58	1	0	NaN	NaN	NaN	NaN	NaN	NaN	NaN	NaN	NaN	NaN																					Not Found
FALSE	High	Master Protein	A2BH40	Arid1a	AT-rich interactive domain-containing protein 1A OS=Mus musculus GN=Arid1a PE=1 SV=1	0.005	FALSE	2.666	0	1	1	1	2283	241.9	6.68	2.56	1	0	NaN	NaN	NaN	NaN	NaN	NaN	NaN	NaN	NaN	NaN																					Not Found
FALSE	High	Master Protein	Q8BP47	Nars	Asparagine--tRNA ligase, cytoplasmic OS=Mus musculus GN=Nars PE=1 SV=2	0	FALSE	7.245	4	2	4	2	559	64.2	5.86	9.57	2	0	NaN	NaN	NaN	NaN	NaN	NaN	NaN	NaN	NaN	NaN																					Not Found
FALSE	High	Master Protein	Q8CGT9	Ago2	Argonaute 2 protein (Fragment) OS=Mus musculus GN=Ago2 PE=4 SV=1	0.002	FALSE	3.056	2	1	1	1	745	84.3	9.47	0	1	0	NaN	NaN	NaN	NaN	NaN	NaN	NaN	NaN	NaN	NaN																					Not Found
FALSE	High	Master Protein	Q9JJW6	Alyref2	Aly/REF export factor 2 OS=Mus musculus GN=Alyref2 PE=1 SV=1	0	FALSE	5.175	5	1	2	1	218	23.7	10.04	5.35	1	0	NaN	NaN	NaN	NaN	NaN	NaN	NaN	NaN	NaN	NaN																					Not Found
FALSE	High	Master Protein	P07758	Serpina1a	Alpha-1-antitrypsin 1-1 OS=Mus musculus GN=Serpina1a PE=1 SV=4	0.004	FALSE	2.775	2	1	2	1	413	46	5.72	5.41	1	0	NaN	NaN	NaN	NaN	NaN	NaN	NaN	NaN	NaN	NaN																					Not Found
FALSE	High	Master Protein	P12970	Rpl7a	60S ribosomal protein L7a OS=Mus musculus GN=Rpl7a PE=1 SV=2	0.002	FALSE	2.894	3	1	4	1	266	30	10.56	10.5	1	0	NaN	NaN	NaN	NaN	NaN	NaN	NaN	NaN	NaN	NaN																					High
FALSE	High	Master Protein	P53026	Rpl10a	60S ribosomal protein L10a OS=Mus musculus GN=Rpl10a PE=1 SV=3	0	FALSE	5.956	10	2	5	2	217	24.9	9.98	11.33	2	0	NaN	NaN	NaN	NaN	NaN	NaN	NaN	NaN	NaN	NaN																					High
FALSE	High	Master Protein	P70290	Mpp1	55 kDa erythrocyte membrane protein OS=Mus musculus GN=Mpp1 PE=1 SV=1	0	FALSE	8.779	7	2	2	2	466	52.2	7.2	6.38	2	0	NaN	NaN	NaN	NaN	NaN	NaN	NaN	NaN	NaN	NaN																					Not Found
FALSE	High	Master Protein	Q9CQR2	Rps21	40S ribosomal protein S21 OS=Mus musculus GN=Rps21 PE=1 SV=1	0	FALSE	4.694	19	2	3	2	83	9.1	8.51	7.06	2	0	NaN	NaN	NaN	NaN	NaN	NaN	NaN	NaN	NaN	NaN																					High
FALSE	High	Master Protein	G3UZ34	Eftud2	116 kDa U5 small nuclear ribonucleoprotein component OS=Mus musculus GN=Eftud2 PE=1 SV=1	0	FALSE	12.378	4	3	4	2	962	108.3	5.02	12	3	0	NaN	NaN	NaN	NaN	NaN	NaN	NaN	NaN	NaN	NaN																					Not Found
FALSE	High	Master Protein	B2RWZ2	Myo1d	Myo1d protein OS=Mus musculus GN=Myo1d PE=2 SV=1	0	FALSE	28.441	9	8	14	8	944	109.2	9.44	40.79	8	0	NaN	NaN	NaN	NaN	NaN	NaN	1517.65	882.35	NaN	NaN													1532.3	867.7	1503	897					Not Found
FALSE	High	Master Protein	P62911	Rpl32	60S ribosomal protein L32 OS=Mus musculus GN=Rpl32 PE=1 SV=2	0	FALSE	4.531	10	2	4	2	135	15.9	11.33	6.36	2	0	NaN	NaN	NaN	NaN	NaN	NaN	1502.7	897.3	NaN	NaN													1499.5	900.5	1505.9	894.1					High
FALSE	High	Master Protein	A2RRK3	Slk	Slk protein OS=Mus musculus GN=Slk PE=2 SV=1	0	FALSE	11.269	3	3	6	3	1202	137.6	5.08	17.49	3	0	NaN	NaN	NaN	NaN	NaN	NaN	2989.4	1810.6	NaN	NaN													2989.4	1810.6							Not Found
FALSE	High	Master Protein	Q3ULN2	Gtf2b	General transcription factor IIB OS=Mus musculus GN=Gtf2b PE=1 SV=1	0.001	FALSE	3.256	3	1	2	1	316	34.8	8.35	6.34	1	0	NaN	NaN	NaN	NaN	NaN	NaN	2898.1	1901.9	NaN	NaN															2898.1	1901.9					Not Found
FALSE	High	Master Protein	Q921A6		Anti-CEA 79 single chain Fv (Fragment) OS=Mus musculus PE=1 SV=1	0	FALSE	19.732	29	6	12	6	241	26.1	8.73	35.44	6	0	NaN	NaN	NaN	NaN	NaN	NaN	2875.9	1924.1	NaN	NaN													2875.9	1924.1							High
FALSE	High	Master Protein	Q8C952	Fen1	Putative uncharacterized protein OS=Mus musculus GN=Fen1 PE=2 SV=1	0	FALSE	7.991	8	2	5	2	380	42.6	8.34	15.76	2	0	NaN	NaN	NaN	NaN	NaN	NaN	2851.2	1948.8	NaN	NaN													2851.2	1948.8							High
FALSE	High	Master Protein	Q3UFI4	Rpl6	60S ribosomal protein L6 OS=Mus musculus GN=Rpl6 PE=2 SV=1	0	FALSE	7.25	6	2	4	2	296	33.5	10.74	7.03	2	0	NaN	NaN	NaN	NaN	NaN	NaN	2843.3	1956.7	NaN	NaN													2843.3	1956.7							Not Found
FALSE	High	Master Protein	P51859	Hdgf	Hepatoma-derived growth factor OS=Mus musculus GN=Hdgf PE=1 SV=2	0	FALSE	16.125	15	3	11	3	237	26.3	4.83	34.64	3	0	NaN	NaN	NaN	NaN	NaN	NaN	1420.75	979.25	NaN	NaN													1444.8	955.2	1396.7	1003.3					High
FALSE	High	Master Protein	Q920E8		Pterin-mimicking anti-idiotope heavy chain variable region (Fragment) OS=Mus musculus PE=4 SV=1	0	FALSE	10.497	22	2	11	1	120	13.2	8.35	28.51	2	0	NaN	NaN	NaN	NaN	NaN	NaN	2811.5	1988.5	NaN	NaN															2811.5	1988.5					Not Found
FALSE	High	Master Protein	A0A075B5N3	Igkv8-28	Protein Igkv8-28 OS=Mus musculus GN=Igkv8-28 PE=1 SV=6	0	FALSE	7.225	26	2	3	2	102	11	5.94	8.75	2	0	NaN	NaN	NaN	NaN	NaN	NaN	2794.7	2005.3	NaN	NaN															2794.7	2005.3					Not Found
FALSE	High	Master Protein	Q9D945	Llph	Protein LLP homolog OS=Mus musculus GN=Llph PE=1 SV=1	0.002	FALSE	2.966	12	1	1	1	130	15.4	10.36	2.74	1	0	NaN	NaN	NaN	NaN	NaN	NaN	2788.8	2011.2	NaN	NaN															2788.8	2011.2					Not Found
FALSE	High	Master Protein	X5J4N1		IgM heavy chain VDJ region (Fragment) OS=Mus musculus PE=2 SV=1	0.001	FALSE	4.134	10	1	1	1	106	11.4	9.13	3.08	1	0	NaN	NaN	NaN	NaN	NaN	NaN	2746	2054	NaN	NaN															2746	2054					Not Found
FALSE	High	Master Protein	A0A075B5M1	Igkv4-63	Protein Igkv4-63 OS=Mus musculus GN=Igkv4-63 PE=1 SV=1	0	FALSE	11.821	27	2	10	1	95	10.2	5.87	36.42	2	0	NaN	NaN	NaN	NaN	NaN	NaN	2717.8	2082.2	NaN	NaN													2717.8	2082.2							High
FALSE	High	Master Protein	Q3UIJ2	Eif2s3x	Putative uncharacterized protein OS=Mus musculus GN=Eif2s3x PE=2 SV=1	0	FALSE	18.454	14	5	12	5	472	51.1	8.4	34.22	5	0	NaN	NaN	NaN	NaN	NaN	NaN	2698.3	2101.7	NaN	NaN															2698.3	2101.7					High
FALSE	High	Master Protein	K7TDI1		IgM heavy chain variable region (Fragment) OS=Mus musculus PE=2 SV=1	0.002	FALSE	3.142	23	1	1	1	109	11.8	7.96	2.64	1	0	NaN	NaN	NaN	NaN	NaN	NaN	2695.7	2104.3	NaN	NaN															2695.7	2104.3					Not Found
FALSE	High	Master Protein	Q53VP8		Kappa chain (Fragment) OS=Mus musculus PE=2 SV=1	0	FALSE	61.598	42	5	1585	1	112	12.3	7.12	4964.48	5	0	NaN	NaN	NaN	NaN	NaN	NaN	1347.3	1052.7	NaN	NaN													1326.6	1073.4	1368	1032					High
FALSE	High	Master Protein	Q8BFZ3	Actbl2	Beta-actin-like protein 2 OS=Mus musculus GN=Actbl2 PE=1 SV=1	0	FALSE	121.074	28	10	339	1	376	42	5.49	1145.75	10	0	NaN	NaN	NaN	NaN	NaN	NaN	2690.2	2109.8	NaN	NaN													2690.2	2109.8							Not Found
FALSE	High	Master Protein	Q811U5		Anti-human Fc gamma receptor III 3G8 gamma heavy chain variable region (Fragment) OS=Mus musculus PE=1 SV=1	0	FALSE	6.679	8	1	5	1	118	13	8.47	13.32	1	0	NaN	NaN	NaN	NaN	NaN	NaN	2688.5	2111.5	NaN	NaN															2688.5	2111.5					High
FALSE	High	Master Protein	K7T9J6		IgM heavy chain variable region (Fragment) OS=Mus musculus PE=2 SV=1	0	FALSE	11.256	19	2	18	1	110	12.3	8.4	44.26	2	0	NaN	NaN	NaN	NaN	NaN	NaN	2664.7	2135.3	NaN	NaN															2664.7	2135.3					High
FALSE	High	Master Protein	A0A140T8P7	Igkv8-21	Protein Igkv8-21 (Fragment) OS=Mus musculus GN=Igkv8-21 PE=4 SV=1	0	FALSE	22.477	27	3	16	1	121	13.2	8.28	49.14	3	0	NaN	NaN	NaN	NaN	NaN	NaN	1326.05	1073.95	NaN	NaN													1346.7	1053.3	1305.4	1094.6					Not Found
FALSE	High	Master Protein	Q56A15	Cycs	Cytochrome c OS=Mus musculus GN=Cycs PE=1 SV=1	0.002	FALSE	2.92	8	1	1	1	105	11.6	9.58	2.48	1	0	NaN	NaN	NaN	NaN	NaN	NaN	2647.9	2152.1	NaN	NaN															2647.9	2152.1					Not Found
FALSE	High	Master Protein	Q3UXR4	Ezr	Putative uncharacterized protein OS=Mus musculus GN=Ezr PE=2 SV=1	0	FALSE	6.979	4	3	6	1	586	69.4	6.1	14.64	3	1	NaN	NaN	NaN	NaN	NaN	NaN	2628	2172	NaN	NaN													2628	2172							High
FALSE	High	Master Protein	P63037	Dnaja1	DnaJ homolog subfamily A member 1 OS=Mus musculus GN=Dnaja1 PE=1 SV=1	0	FALSE	4.204	6	2	2	2	397	44.8	7.08	5.33	2	0	NaN	NaN	NaN	NaN	NaN	NaN	2622	2178	NaN	NaN													2622	2178							Not Found
FALSE	High	Master Protein	P01791		Ig heavy chain V region HPCM6 OS=Mus musculus PE=1 SV=1	0	FALSE	13.786	22	2	5	2	123	13.9	6.06	17.65	2	0	NaN	NaN	NaN	NaN	NaN	NaN	2618.6	2181.4	NaN	NaN															2618.6	2181.4					High
FALSE	High	Master Protein	A0A140T8N0	Igkv9-120	Protein Igkv9-120 (Fragment) OS=Mus musculus GN=Igkv9-120 PE=4 SV=1	0	FALSE	24.07	31	3	7	3	118	12.9	4.88	29.87	3	0	NaN	NaN	NaN	NaN	NaN	NaN	1306.8	1093.2	NaN	NaN													1297.3	1102.7	1316.3	1083.7					High
FALSE	High	Master Protein	Q9CV24	Eif2s1	Putative uncharacterized protein (Fragment) OS=Mus musculus GN=Eif2s1 PE=2 SV=1	0	FALSE	10.247	18	2	9	2	152	17.1	4.48	28.71	2	0	NaN	NaN	NaN	NaN	NaN	NaN	1305.4	1094.6	NaN	NaN													1289.5	1110.5	1321.3	1078.7					High
FALSE	High	Master Protein	P47753	Capza1	F-actin-capping protein subunit alpha-1 OS=Mus musculus GN=Capza1 PE=1 SV=4	0	FALSE	4.852	10	2	3	2	286	32.9	5.55	8	2	0	NaN	NaN	NaN	NaN	NaN	NaN	1301.2	1098.8	NaN	NaN													1275.6	1124.4	1326.8	1073.2					Not Found
FALSE	High	Master Protein	A0A075B5Q9	Ighv5-15	Protein Ighv5-15 OS=Mus musculus GN=Ighv5-15 PE=4 SV=1	0	FALSE	10.417	23	2	7	1	116	12.9	8.28	24.43	2	0	NaN	NaN	NaN	NaN	NaN	NaN	1300.7	1099.3	NaN	NaN													1319.3	1080.7	1282.1	1117.9					Not Found
FALSE	High	Master Protein	E9QAZ2	Gm10020	Ribosomal protein L15 OS=Mus musculus GN=Gm10020 PE=3 SV=1	0.001	FALSE	4.073	4	1	4	1	204	24.1	11.58	10.44	1	0	NaN	NaN	NaN	NaN	NaN	NaN	2599.8	2200.2	NaN	NaN													2599.8	2200.2							High
FALSE	High	Master Protein	Q3ULL5	Eif2s2	Eif2s2 protein OS=Mus musculus GN=Eif2s2 PE=1 SV=1	0	FALSE	15.76	15	5	8	5	331	38.1	5.8	23.12	5	0	NaN	NaN	NaN	NaN	NaN	NaN	1292.7	1107.3	NaN	NaN													1339.5	1060.5	1245.9	1154.1					Not Found
FALSE	High	Master Protein	D3Z6I8	Tpm3	Tropomyosin alpha-3 chain OS=Mus musculus GN=Tpm3 PE=1 SV=1	0	FALSE	12.625	15	3	10	1	247	28.7	4.79	29.31	3	0	NaN	NaN	NaN	NaN	NaN	NaN	2531	2269	NaN	NaN															2531	2269					Not Found
FALSE	High	Master Protein	X5J4W9		IgA heavy chain VDJ region (Fragment) OS=Mus musculus PE=2 SV=1	0	FALSE	17.712	31	3	7	3	101	11.2	9.01	21.34	3	0	NaN	NaN	NaN	NaN	NaN	NaN	2514.9	2285.1	NaN	NaN													2514.9	2285.1							Not Found
FALSE	High	Master Protein	Q3UFT0	Myh9	Putative uncharacterized protein (Fragment) OS=Mus musculus GN=Myh9 PE=2 SV=1	0	FALSE	1366.83	75	115	1762	1	959	110.9	5.19	6109.98	115	0	NaN	NaN	NaN	NaN	NaN	NaN	1257	1143	NaN	NaN													1243.2	1156.8	1270.8	1129.2					Not Found
FALSE	High	Master Protein	X5J5I0		IgA heavy chain VDJ region (Fragment) OS=Mus musculus PE=2 SV=1	0	FALSE	20.616	34	3	73	1	90	9.7	9.26	126.29	3	0	NaN	NaN	NaN	NaN	NaN	NaN	2484.9	2315.1	NaN	NaN													2484.9	2315.1							Not Found
FALSE	High	Master Protein	A0A0N4SVB3		MCG134312, isoform CRA_a OS=Mus musculus GN=C1s2 PE=1 SV=1	0	FALSE	10.304	4	2	3	2	694	77.2	4.94	12.75	2	0	NaN	NaN	NaN	NaN	NaN	NaN	1241.3	1158.7	NaN	NaN													1238.5	1161.5	1244.1	1155.9					Not Found
FALSE	High	Master Protein	A0A0G2JEI7	Igkv12-38	Protein Igkv12-38 (Fragment) OS=Mus musculus GN=Igkv12-38 PE=4 SV=3	0.001	FALSE	3.562	16	1	2	1	116	12.6	4.72	5.05	1	0	NaN	NaN	NaN	NaN	NaN	NaN	2430.6	2369.4	NaN	NaN															2430.6	2369.4					Not Found
FALSE	High	Master Protein	P49813	Tmod1	Tropomodulin-1 OS=Mus musculus GN=Tmod1 PE=1 SV=2	0.002	FALSE	2.919	4	1	1	1	359	40.4	5.1	2.34	1	0	NaN	NaN	NaN	NaN	NaN	NaN	2429.6	2370.4	NaN	NaN															2429.6	2370.4					Not Found
FALSE	High	Master Protein	Q58EU8	Igk	Igk protein OS=Mus musculus GN=Igk PE=1 SV=1	0	FALSE	278.293	56	16	4061	1	239	26.3	7.33	13510.1	16	0	NaN	NaN	NaN	NaN	NaN	NaN	2370.8	2429.2	NaN	NaN													2370.8	2429.2							Not Found
FALSE	High	Master Protein	Q0VEE5	Ypel4	Protein yippee-like OS=Mus musculus GN=Ypel4 PE=1 SV=1	0	FALSE	19.215	28	3	9	3	127	14.3	8.13	30.5	3	0	1105	95	503.1	213.9	314.4	158.4	769.3	430.7	NaN	NaN									503.1	213.9	314.4	158.4	769.3	430.7			1109.6	90.4	1100.4	99.6	Not Found
FALSE	High	Master Protein	Q0VDM9	Krt78	Krt78 protein (Fragment) OS=Mus musculus GN=Krt78 PE=2 SV=1	0	FALSE	19.841	3	2	19	2	492	54.7	6.19	71.79	2	0	507.55	292.45	NaN	NaN	NaN	NaN	514.15	285.85	107.25	233.7	80.7	241.8	133.8	225.6									515.7	284.3	512.6	287.4	508.9	291.1	506.2	293.8	High
FALSE	High	Master Protein	Q91VK2	Eef1d	Eef1d protein OS=Mus musculus GN=Eef1d PE=1 SV=1	0.005	FALSE	2.577	4	1	1	1	276	30.6	4.98	0	1	0	2969.7	1830.3	NaN	NaN	NaN	NaN	NaN	NaN	NaN	NaN																	2969.7	1830.3			Not Found
FALSE	High	Master Protein	Q569Z6	Thrap3	Thyroid hormone receptor-associated protein 3 OS=Mus musculus GN=Thrap3 PE=1 SV=1	0	FALSE	11.008	4	3	6	3	951	108.1	10.17	9.63	3	0	1450.15	949.85	NaN	NaN	NaN	NaN	NaN	NaN	NaN	NaN																	1411.3	988.7	1489	911	Not Found
FALSE	High	Master Protein	P29341	Pabpc1	Polyadenylate-binding protein 1 OS=Mus musculus GN=Pabpc1 PE=1 SV=2	0	FALSE	6.665	5	2	2	2	636	70.6	9.5	6.98	2	0	2881.3	1918.7	NaN	NaN	NaN	NaN	NaN	NaN	NaN	NaN																	2881.3	1918.7			Not Found
FALSE	High	Master Protein	Q78PY7	Snd1	Staphylococcal nuclease domain-containing protein 1 OS=Mus musculus GN=Snd1 PE=1 SV=1	0	FALSE	10.172	4	3	5	3	910	102	7.43	15.67	3	0	1437	963	NaN	NaN	NaN	NaN	NaN	NaN	NaN	NaN																	1470.7	929.3	1403.3	996.7	Not Found
FALSE	High	Master Protein	Q9JHJ0	Tmod3	Tropomodulin-3 OS=Mus musculus GN=Tmod3 PE=1 SV=1	0	FALSE	9.488	10	3	6	3	352	39.5	5.14	15.68	3	0	1414.1	985.9	NaN	NaN	NaN	NaN	1228.4	1171.6	NaN	NaN															1228.4	1171.6	1414.1	985.9			High
FALSE	High	Master Protein	P35700	Prdx1	Peroxiredoxin-1 OS=Mus musculus GN=Prdx1 PE=1 SV=1	0	FALSE	14.341	19	4	5	4	199	22.2	8.12	13.65	4	0	2808.7	1991.3	NaN	NaN	NaN	NaN	NaN	NaN	NaN	NaN																	2808.7	1991.3			Not Found
FALSE	High	Master Protein	Q8K1K2	Psmc5	26S protease regulatory subunit 8 OS=Mus musculus GN=Psmc5 PE=1 SV=1	0	FALSE	7.092	4	1	2	1	348	38.7	5.96	6.79	1	0	1384.8	1015.2	NaN	NaN	NaN	NaN	NaN	NaN	NaN	NaN																	1391.2	1008.8	1378.4	1021.6	Not Found
FALSE	High	Master Protein	Q6NVF9	Cpsf6	Cleavage and polyadenylation specificity factor subunit 6 OS=Mus musculus GN=Cpsf6 PE=1 SV=1	0	FALSE	7.945	2	1	1	1	551	59.1	7.15	5.16	1	0	2764.8	2035.2	NaN	NaN	NaN	NaN	NaN	NaN	NaN	NaN																	2764.8	2035.2			Not Found
FALSE	High	Master Protein	O35226	Psmd4	26S proteasome non-ATPase regulatory subunit 4 OS=Mus musculus GN=Psmd4 PE=1 SV=1	0	FALSE	9.929	9	2	2	2	376	40.7	4.79	8.72	2	0	2748.7	2051.3	NaN	NaN	NaN	NaN	NaN	NaN	NaN	NaN																			2748.7	2051.3	Not Found
FALSE	High	Master Protein	E0CXZ9	Kcnab2	Voltage-gated potassium channel subunit beta-2 OS=Mus musculus GN=Kcnab2 PE=1 SV=1	0	FALSE	7.194	7	3	4	3	382	42.7	8.98	10.05	3	0	2746.5	2053.5	NaN	NaN	NaN	NaN	NaN	NaN	NaN	NaN																	2746.5	2053.5			Not Found
FALSE	High	Master Protein	Q91VA7	Idh3b	Isocitrate dehydrogenase [NAD] subunit, mitochondrial OS=Mus musculus GN=Idh3b PE=1 SV=1	0.002	FALSE	2.947	3	1	1	1	384	42.2	8.6	0	1	0	2722.3	2077.7	NaN	NaN	NaN	NaN	NaN	NaN	NaN	NaN																	2722.3	2077.7			Not Found
FALSE	High	Master Protein	Q920L1	Fads1	Fatty acid desaturase 1 OS=Mus musculus GN=Fads1 PE=1 SV=1	0	FALSE	5.298	5	1	1	1	447	52.3	9.29	4.65	1	0	2711.6	2088.4	NaN	NaN	NaN	NaN	NaN	NaN	NaN	NaN																			2711.6	2088.4	Not Found
FALSE	High	Master Protein	Q91YR7	Prpf6	Pre-mRNA-processing factor 6 OS=Mus musculus GN=Prpf6 PE=1 SV=1	0	FALSE	16.62	5	5	6	5	941	106.7	8.09	19.41	5	0	1352.35	1047.65	NaN	NaN	NaN	NaN	NaN	NaN	NaN	NaN																	1436.5	963.5	1268.2	1131.8	Not Found
FALSE	High	Master Protein	G5E866	Sf3b1	Splicing factor 3B subunit 1 OS=Mus musculus GN=Sf3b1 PE=1 SV=1	0	FALSE	9.457	2	3	4	3	1304	145.7	7.09	12.49	3	0	2684.7	2089.7	NaN	NaN	NaN	NaN	NaN	NaN	NaN	NaN																			2684.7	2089.7	Not Found
FALSE	High	Master Protein	Q9DB77	Uqcrc2	Cytochrome b-c1 complex subunit 2, mitochondrial OS=Mus musculus GN=Uqcrc2 PE=1 SV=1	0	FALSE	34.239	23	10	26	10	453	48.2	9.25	72.44	10	0	674.1	525.9	NaN	NaN	NaN	NaN	620.9	579.1	325.4	308.7	325.4	308.7											622.4	577.6	619.4	580.6			674.1	525.9	High
FALSE	High	Master Protein	A8DUP5	Hbbt1	Beta-globin OS=Mus musculus GN=Hbbt1 PE=3 SV=1	0	FALSE	284.936	76	11	3370	1	147	15.9	7.62	12439.8	11	0	804.9	395.1	358.3	356.7	244.8	240.15	NaN	NaN	NaN	NaN					370.6	366.7	237.2	225.4	346	346.7	252.4	254.9					797.8	402.2	812	388	Not Found
FALSE	High	Master Protein	Q505L1	Actl6a	Actin-like 6A, isoform CRA_a OS=Mus musculus GN=Actl6a PE=1 SV=1	0.002	FALSE	3.099	2	1	1	1	429	47.4	5.6	2.74	1	0	2675	2125	NaN	NaN	NaN	NaN	NaN	NaN	NaN	NaN																			2675	2125	Not Found
FALSE	High	Master Protein	H7BXC3	Tpi1	Triosephosphate isomerase OS=Mus musculus GN=Tpi1 PE=1 SV=1	0	FALSE	5.786	8	1	2	1	167	18	5.58	9.69	1	0	1335.4	1064.6	NaN	NaN	NaN	NaN	NaN	NaN	NaN	NaN																	1356.1	1043.9	1314.7	1085.3	Not Found
FALSE	High	Master Protein	Q8BK67	Rcc2	Protein RCC2 OS=Mus musculus GN=Rcc2 PE=1 SV=1	0	FALSE	6.353	3	2	3	2	520	55.9	8.72	8.79	2	0	1333.8	1066.2	NaN	NaN	NaN	NaN	NaN	NaN	NaN	NaN																	1362.5	1037.5	1305.1	1094.9	Not Found
FALSE	High	Master Protein	A0A0U1RNL7	Bckdk	[3-methyl-2-oxobutanoate dehydrogenase [lipoamide]] kinase, mitochondrial OS=Mus musculus GN=Bckdk PE=1 SV=1	0	FALSE	8.068	14	3	6	3	335	38	9.42	15.81	3	0	1331.35	1068.65	NaN	NaN	NaN	NaN	NaN	NaN	NaN	NaN																	1361.4	1038.6	1301.3	1098.7	Not Found
FALSE	High	Master Protein	Q3TNL6	Slc4a1	Anion exchange protein OS=Mus musculus GN=Slc4a1 PE=2 SV=1	0	FALSE	26.216	9	6	38	6	929	103	5.5	100.22	6	0	668.25	531.75	129.2	277.8	437.7	138.1	NaN	NaN	124.3	276.9			124.3	276.9					129.2	277.8	437.7	138.1					672.6	527.4	663.9	536.1	Not Found
FALSE	High	Master Protein	Q6ZWZ6	Rps12	40S ribosomal protein S12 OS=Mus musculus GN=Rps12-ps3 PE=1 SV=1	0	FALSE	19.429	32	3	8	3	132	14.5	7.21	30.25	3	0	660.95	539.05	NaN	NaN	NaN	NaN	NaN	NaN	352.8	277.4	363.6	276.4	342	278.4													648.8	551.2	673.1	526.9	High
FALSE	High	Master Protein	Q3UMI7	Eef2	Putative uncharacterized protein OS=Mus musculus GN=Eef2 PE=2 SV=1	0	FALSE	15.814	8	5	6	4	858	95.3	6.93	16.12	5	0	1319.45	1080.55	NaN	NaN	NaN	NaN	NaN	NaN	NaN	NaN																	1314.7	1085.3	1324.2	1075.8	Not Found
FALSE	High	Master Protein	Q8CCF0	Prpf31	U4/U6 small nuclear ribonucleoprotein Prp31 OS=Mus musculus GN=Prpf31 PE=1 SV=3	0	FALSE	7.033	3	2	3	2	499	55.4	5.67	9.57	2	0	2632.5	2167.5	NaN	NaN	NaN	NaN	NaN	NaN	NaN	NaN																	2632.5	2167.5			Not Found
FALSE	High	Master Protein	Q99NF7	Ppm1b	Ppm1b protein OS=Mus musculus GN=Ppm1b PE=1 SV=1	0	FALSE	27.763	18	7	12	7	477	52.1	5.11	34.65	7	0	880.25	719.75	473.4	371.6	402.9	352.1	NaN	NaN	NaN	NaN									473.4	371.6	402.9	352.1					938.8	661.2	821.7	778.3	Not Found
FALSE	High	Master Protein	Q9WUM5	Suclg1	Succinyl-CoA ligase [ADP/GDP-forming] subunit alpha, mitochondrial OS=Mus musculus GN=Suclg1 PE=1 SV=4	0	FALSE	19.246	14	4	10	4	346	36.1	9.39	27.14	4	0	875.9	724.1	NaN	NaN	NaN	NaN	837.3	762.7	NaN	NaN															837.3	762.7	875.7	724.3	876.1	723.9	Not Found
FALSE	High	Master Protein	G5E8R2	Tpm1	Tropomyosin 1, alpha, isoform CRA_k OS=Mus musculus GN=Tpm1 PE=1 SV=1	0	FALSE	21.963	25	6	17	4	248	28.7	4.78	46.45	6	2	667.4	532.6	359.7	336.1	286.7	217.4	670.7	529.3	NaN	NaN					359.7	336.1	286.7	217.4					661	539	680.4	519.6			667.4	532.6	High
FALSE	High	Master Protein	G3UXL2	Prps1l3	Protein Prps1l3 OS=Mus musculus GN=Prps1l3 PE=3 SV=1	0.006	FALSE	2.483	4	1	1	1	318	34.8	6.98	3.89	1	0	2626.6	2173.4	NaN	NaN	NaN	NaN	NaN	NaN	NaN	NaN																			2626.6	2173.4	Not Found
FALSE	High	Master Protein	F6RJE8	Pip4k2a	Phosphatidylinositol 5-phosphate 4-kinase type-2 alpha (Fragment) OS=Mus musculus GN=Pip4k2a PE=1 SV=1	0	FALSE	13.793	19	3	8	3	214	24.7	5.29	25.87	3	0	1305.25	1093.4	NaN	NaN	NaN	NaN	NaN	NaN	NaN	NaN																	1292.4	1104.9	1318.1	1081.9	Not Found
FALSE	High	Master Protein	E9Q6J5	Bod1l	Biorientation of chromosomes in cell division protein 1-like 1 OS=Mus musculus GN=Bod1l PE=1 SV=1	0	FALSE	5.734	0	1	1	1	3032	327.3	5.33	4.35	1	0	2609.4	2190.6	NaN	NaN	NaN	NaN	NaN	NaN	NaN	NaN																	2609.4	2190.6			Not Found
FALSE	High	Master Protein	P97351	Rps3a	40S ribosomal protein S3a OS=Mus musculus GN=Rps3a PE=1 SV=3	0	FALSE	102.315	53	16	116	16	264	29.9	9.73	349.57	16	0	319.15	366.55	143.9	157.5	260.8	123.4	392.5	293.15	190.25	146.3	189.6	148.4	190.9	144.2	143.9	157.5	260.8	123.4					392.2	293.4	392.8	292.9	319.4	366.3	318.9	366.8	High
FALSE	High	Master Protein	Q64339	Isg15	Ubiquitin-like protein ISG15 OS=Mus musculus GN=Isg15 PE=1 SV=4	0	FALSE	6.861	17	2	13	2	161	17.9	7.9	32.15	2	0	732.9	467.1	321.4	326.8	284.85	266.9	NaN	NaN	NaN	NaN					318.2	336.6	285.2	259.9	324.6	317	284.5	273.9					725.5	474.5	740.3	459.7	Not Found
FALSE	High	Master Protein	Q545X8	Rps4x	40S ribosomal protein S4 OS=Mus musculus GN=Rps4x PE=1 SV=1	0	FALSE	197.121	65	20	306	20	263	29.6	10.15	989.75	20	0	289.95	310	119.25	147.85	228.3	104.65	367.45	232.55	162.8	121.3	162.6	120.6	163	122	114.3	146.4	238.4	100.9	124.2	149.3	218.2	108.4	366.3	233.7	368.6	231.4	290.1	309.9	289.8	310.1	High
FALSE	High	Master Protein	P47857	Pfkm	ATP-dependent 6-phosphofructokinase, muscle type OS=Mus musculus GN=Pfkm PE=1 SV=3	0	FALSE	13.654	8	4	6	3	780	85.2	8	15.58	4	0	2598	2202	NaN	NaN	NaN	NaN	NaN	NaN	NaN	NaN																	2598	2202			Not Found
FALSE	High	Master Protein	Q3UKS4	Ctnnbl1	Putative uncharacterized protein OS=Mus musculus GN=Ctnnbl1 PE=2 SV=1	0.005	FALSE	2.747	1	1	2	1	563	65	5.07	4.27	1	0	NaN	NaN	1064.2	1148.4	1550.2	1037.3	NaN	NaN	NaN	NaN					1064.2	1148.4	1550.2	1037.3													Not Found
FALSE	High	Master Protein	P11983	Tcp1	T-complex protein 1 subunit alpha OS=Mus musculus GN=Tcp1 PE=1 SV=3	0.001	FALSE	3.32	2	1	1	1	556	60.4	6.16	2.91	1	0	2594.5	2205.5	NaN	NaN	NaN	NaN	NaN	NaN	NaN	NaN																	2594.5	2205.5			Not Found
FALSE	High	Master Protein	D3YYV8	Rpl5	60S ribosomal protein L5 (Fragment) OS=Mus musculus GN=Rpl5 PE=1 SV=1	0	FALSE	13.876	22	3	5	3	163	18	7.36	12.7	3	0	864.8	735.2	NaN	NaN	NaN	NaN	916.5	683.5	NaN	NaN													904.3	695.7	928.7	671.3			864.8	735.2	High
FALSE	High	Master Protein	Q642K0	Myl6	MCG140959, isoform CRA_a OS=Mus musculus GN=Myl6 PE=2 SV=1	0	FALSE	132.917	81	11	176	10	151	17	4.55	578.29	11	1	342.1	257.9	174.05	173.8	138.75	113.5	312.8	287.05	160.1	153.2	160.6	153.4	159.6	153	172.6	175	139.4	113.1	175.5	172.6	138.1	113.9	312.7	287.2	312.9	286.9	341.2	258.8	343	257	High
FALSE	High	Master Protein	A2BDW0	Btk	Tyrosine-protein kinase OS=Mus musculus GN=Btk PE=1 SV=1	0.005	FALSE	2.537	2	1	2	1	483	56	8.03	5.71	1	0	2591.4	2208.6	NaN	NaN	NaN	NaN	NaN	NaN	NaN	NaN																			2591.4	2208.6	Not Found
FALSE	High	Master Protein	Q8BMJ3	Eif1ax	Eukaryotic translation initiation factor 1A, X-chromosomal OS=Mus musculus GN=Eif1ax PE=2 SV=3	0	FALSE	17.908	33	4	21	4	144	16.5	5.24	61.64	4	0	517.5	442.5	NaN	NaN	NaN	NaN	540.25	419.35	292.9	221.9	292.9	221.9											541.6	418.4	538.9	420.3	514.4	445.6	520.6	439.4	High
FALSE	High	Master Protein	G5E8J2	Ank1	Ankyrin 1, erythroid OS=Mus musculus GN=Ank1 PE=1 SV=1	0	FALSE	38.308	5	8	26	8	1848	202.4	6.65	71.29	8	0	597.55	601.4	100	301.3	506.9	104.7	NaN	NaN	77.6	319			77.6	319					100	301.3	506.9	104.7					602.3	597	592.8	605.8	Not Found
FALSE	High	Master Protein	A0A075B5J6	Gm20730	Protein Gm20730 OS=Mus musculus GN=Gm20730 PE=4 SV=6	0	FALSE	18.853	13	2	33	2	120	13.2	5.96	148.19	2	0	769.5	430.5	301.6	319.7	280.7	297.45	NaN	NaN	NaN	NaN					305.5	323.6	275.7	294.1	297.7	315.8	285.7	300.8					761.7	438.3	777.3	422.7	Not Found
FALSE	High	Master Protein	Q8BXX7	Mthfd1	Putative uncharacterized protein OS=Mus musculus GN=Mthfd1 PE=2 SV=1	0	FALSE	9.097	3	2	3	2	725	78.1	8.18	12.56	2	0	2585.1	2214.9	NaN	NaN	NaN	NaN	NaN	NaN	NaN	NaN																			2585.1	2214.9	Not Found
FALSE	High	Master Protein	Q8BH57	Wdr48	WD repeat-containing protein 48 OS=Mus musculus GN=Wdr48 PE=1 SV=1	0	FALSE	5.686	4	2	2	2	676	76	7.17	5.61	2	0	2582.1	2217.9	NaN	NaN	NaN	NaN	NaN	NaN	NaN	NaN																	2582.1	2217.9			Not Found
FALSE	High	Master Protein	Q7TS64	Adrbk1	Protein-serine/threonine kinase OS=Mus musculus GN=Adrbk1 PE=1 SV=1	0	FALSE	7.113	3	2	4	2	647	75.1	7.17	11.01	2	0	1286.85	1113.15	NaN	NaN	NaN	NaN	NaN	NaN	NaN	NaN																	1270.6	1129.4	1303.1	1096.9	Not Found
FALSE	High	Master Protein	Q54AH9	Hbb-b2	Beta-2-globin (Fragment) OS=Mus musculus GN=Hbb-b2 PE=2 SV=1	0	FALSE	113.899	53	8	1977	2	146	15.7	8.05	5815.41	8	0	466.75	333.15	238.7	236.75	169.45	155.05	465.3	334.7	288.5	253.5	288.5	253.5			239.8	234.7	169.9	155.6	237.6	238.8	169	154.5	465.3	334.7			465.8	334.1	467.7	332.2	High
FALSE	High	Master Protein	Q99ME2	Wdr6	WD repeat-containing protein 6 OS=Mus musculus GN=Wdr6 PE=1 SV=1	0	FALSE	9.799	3	3	3	3	1125	121.8	6.98	9.22	3	0	1286.55	1113.45	NaN	NaN	NaN	NaN	NaN	NaN	NaN	NaN																	1285.6	1114.4	1287.5	1112.5	Not Found
FALSE	High	Master Protein	P14206	Rpsa	40S ribosomal protein SA OS=Mus musculus GN=Rpsa PE=1 SV=4	0	FALSE	53.446	32	6	29	6	295	32.8	4.87	127.15	6	0	383.55	302.15	177.9	172.1	181.2	154.5	357.3	328.4	174.8	169.1	173.7	167.7	175.9	170.5					177.9	172.1	181.2	154.5	326.2	359.5	388.4	297.3	399.4	286.3	367.7	318	High
FALSE	High	Master Protein	A8DUP7	Hbbt1	Beta-globin OS=Mus musculus GN=Hbbt1 PE=3 SV=1	0	FALSE	333.033	88	15	3510	1	147	15.8	7.65	12888.3	15	1	724.95	475.05	296.45	312.35	304	287.2	NaN	NaN	NaN	NaN					272.4	311.4	316.9	299.3	320.5	313.3	291.1	275.1					721.6	478.4	728.3	471.7	Not Found
FALSE	High	Master Protein	Q3U772	Csnk1a1	Putative uncharacterized protein OS=Mus musculus GN=Csnk1a1 PE=2 SV=1	0	FALSE	53.441	25	6	17	1	337	39	9.57	67.45	6	4	636.65	563.35	296.05	273.25	349.05	281.7	NaN	NaN	NaN	NaN					294.6	270.1	366.2	269.1	297.5	276.4	331.9	294.3					635.7	564.3	637.6	562.4	Not Found
FALSE	High	Master Protein	Q5NC05	Ttf2	Transcription termination factor 2 OS=Mus musculus GN=Ttf2 PE=1 SV=2	0	FALSE	14.748	4	4	6	4	1138	125.5	8.9	19.81	4	0	1282.35	1117.65	NaN	NaN	NaN	NaN	NaN	NaN	NaN	NaN																	1253.5	1146.5	1311.2	1088.8	Not Found
FALSE	High	Master Protein	B7ZP20	Ankfy1	Ankyrin repeat and FYVE domain containing 1 OS=Mus musculus GN=Ankfy1 PE=2 SV=1	0	FALSE	11.949	2	3	4	3	1169	128.6	5.91	8.44	3	0	2562.9	2237.1	NaN	NaN	NaN	NaN	NaN	NaN	NaN	NaN																			2562.9	2237.1	Not Found
FALSE	High	Master Protein	E9Q3I3	Spata13	Spermatogenesis-associated protein 13 OS=Mus musculus GN=Spata13 PE=1 SV=1	0.005	FALSE	2.568	1	1	1	1	1244	138	7.44	3.26	1	0	2561.8	2238.2	NaN	NaN	NaN	NaN	NaN	NaN	NaN	NaN																	2561.8	2238.2			Not Found
FALSE	High	Master Protein	Q3U7K7	Trim21	E3 ubiquitin-protein ligase TRIM21 OS=Mus musculus GN=Trim21 PE=1 SV=1	0	FALSE	64.064	29	12	46	12	462	53.3	6.7	139.38	12	0	390	295.7	166.6	176.7	187.05	155.35	383.4	302.3	197.05	148.75	195.2	147.4	198.9	150.1	159.6	175.3	188	162.9	173.6	178.1	186.1	147.8	380.7	305	386.1	299.6	390	295.7			High
FALSE	High	Master Protein	A8Y2Z9	Csnk1e	Casein kinase I isoform epsilon (Fragment) OS=Mus musculus GN=Csnk1e PE=1 SV=7	0	FALSE	6.661	14	2	4	2	142	15.9	9.01	8.28	2	0	1277.55	1122.45	NaN	NaN	NaN	NaN	NaN	NaN	NaN	NaN																	1283.5	1116.5	1271.6	1128.4	Not Found
FALSE	High	Master Protein	Q8VDD5	Myh9	Myosin-9 OS=Mus musculus GN=Myh9 PE=1 SV=4	0	FALSE	2504.53	71	195	3182	63	1960	226.2	5.66	11139.1	195	141	330.4	269.6	168.3	169.5	143.2	118.25	342.35	257.6	165.3	144.25	165.9	143.7	164.7	144.8	170.4	171.1	142.3	116.1	166.2	167.9	144.1	120.4	342.3	257.6	342.4	257.6	329.8	270.2	331	269	High
FALSE	High	Master Protein	Q8R081	Hnrnpl	Heterogeneous nuclear ribonucleoprotein L OS=Mus musculus GN=Hnrnpl PE=1 SV=2	0	FALSE	87.296	18	10	54	10	586	63.9	8.1	191.34	10	0	528.8	671.1	271.5	290.45	425.15	212.9	NaN	NaN	NaN	NaN					269.6	300.8	416.4	213.3	273.4	280.1	433.9	212.5					530.5	669.5	527.1	672.7	High
FALSE	High	Master Protein	Q3UDS0	Hspa8	Putative uncharacterized protein (Fragment) OS=Mus musculus GN=Hspa8 PE=2 SV=1	0	FALSE	29.344	19	7	14	7	553	60.8	6.4	46.16	7	0	562.5	397.5	228.4	225.7	255.3	250.6	532	428	241.4	238	241.4	238			228.4	225.7	255.3	250.6					532	428			568.6	391.4	556.4	403.6	High
FALSE	High	Master Protein	B1ASP2	Jak1	Tyrosine-protein kinase OS=Mus musculus GN=Jak1 PE=1 SV=1	0	FALSE	17.082	4	5	7	5	1153	133.3	7.53	18.76	5	0	1275.4	1124.6	NaN	NaN	NaN	NaN	NaN	NaN	NaN	NaN																	1263.4	1136.6	1287.4	1112.6	Not Found
FALSE	High	Master Protein	A0A0R4J049	Prmt5	Protein arginine N-methyltransferase 5 OS=Mus musculus GN=Prmt5 PE=1 SV=1	0	FALSE	62.951	23	13	52	13	637	72.7	6.34	155.7	13	0	657.2	542.65	292.55	291.8	334.25	281.35	NaN	NaN	NaN	NaN					286.2	301.7	330.6	281.5	298.9	281.9	337.9	281.2					666.6	533.1	647.8	552.2	Not Found
FALSE	High	Master Protein	B2RSV4	Sf3b3	Splicing factor 3b, subunit 3 OS=Mus musculus GN=Sf3b3 PE=2 SV=1	0	FALSE	8.33	2	2	3	2	1217	135.5	5.26	9.16	2	0	765.15	834.85	338.1	366	564.5	331.4	NaN	NaN	NaN	NaN					338.1	366	564.5	331.4									791.4	808.6	738.9	861.1	Not Found
FALSE	High	Master Protein	Q6PIP5	Nudcd1	NudC domain-containing protein 1 OS=Mus musculus GN=Nudcd1 PE=1 SV=2	0	FALSE	6.121	3	2	3	2	582	66.7	5.3	7.59	2	0	2545.5	2254.5	NaN	NaN	NaN	NaN	NaN	NaN	NaN	NaN																	2545.5	2254.5			Not Found
FALSE	High	Master Protein	Q91VJ4	Stk38	Serine/threonine-protein kinase 38 OS=Mus musculus GN=Stk38 PE=1 SV=1	0.001	FALSE	3.764	5	1	1	1	465	54.1	7.34	4.26	1	0	2543.8	2256.2	NaN	NaN	NaN	NaN	NaN	NaN	NaN	NaN																			2543.8	2256.2	Not Found
FALSE	High	Master Protein	P99024	Tubb5	Tubulin beta-5 chain OS=Mus musculus GN=Tubb5 PE=1 SV=1	0	FALSE	88.013	45	15	70	3	444	49.6	4.89	223.71	15	8	337.2	262.8	155.55	149.25	152.05	142.1	349.55	250.45	170.05	136.15	171.3	134	168.8	138.3	158	150.9	153.1	135.9	153.1	147.6	151	148.3	350.5	249.5	348.6	251.4	349.4	250.6	325	275	High
FALSE	High	Master Protein	Q9QWK3	Rhd	RH30-like protein (Fragment) OS=Mus musculus GN=Rhd PE=2 SV=1	0.001	FALSE	3.904	2	1	1	1	405	44.4	9.13	3.32	1	0	2541.6	2258.4	NaN	NaN	NaN	NaN	NaN	NaN	NaN	NaN																	2541.6	2258.4			Not Found
FALSE	High	Master Protein	P04444	Hbb-bh1	Hemoglobin subunit beta-H1 OS=Mus musculus GN=Hbb-bh1 PE=2 SV=3	0	FALSE	7.296	7	1	6	1	147	16.5	8.66	16.62	1	0	734.85	465.15	305.6	345.65	276.3	272.5	NaN	NaN	NaN	NaN					305.6	351.2	264.8	278.4	305.6	340.1	287.8	266.6					743.4	456.6	726.3	473.7	Not Found
FALSE	High	Master Protein	Q9D7S7	Rpl22l1	60S ribosomal protein L22-like 1 OS=Mus musculus GN=Rpl22l1 PE=1 SV=1	0	FALSE	19.508	35	3	20	3	122	14.5	9.45	63.99	3	0	339.45	260.55	149.65	146.85	156.4	147.05	346.2	253.8	145.1	151.4	144.7	151	145.5	151.8	152.5	145.7	152.4	149.3	146.8	148	160.4	144.8	347.3	252.7	345.1	254.9	332.5	267.5	346.4	253.6	High
FALSE	High	Master Protein	Q6ZWV7	Rpl35	60S ribosomal protein L35 OS=Mus musculus GN=Rpl35 PE=1 SV=1	0	FALSE	27.368	36	5	51	5	123	14.5	11.05	162.14	5	0	348.05	337.65	202.2	192.1	164.1	127.2	494.7	191.05	190.9	137.05	190.2	135.5	191.6	138.6	202.2	192.1	164.1	127.2					496.9	188.8	492.5	193.3	360.5	325.2	335.6	350.1	High
FALSE	High	Master Protein	Q3U844	Csnk1a1	Putative uncharacterized protein OS=Mus musculus GN=Csnk1a1 PE=2 SV=1	0	FALSE	36.674	26	6	13	1	325	37.5	9.48	44.77	6	0	2532.8	2267.2	NaN	NaN	NaN	NaN	NaN	NaN	NaN	NaN																	2532.8	2267.2			Not Found
FALSE	High	Master Protein	Q9CWI9	Rps23	Putative uncharacterized protein OS=Mus musculus GN=Rps23 PE=2 SV=1	0	FALSE	84.833	55	9	69	9	143	15.8	10.56	214.46	9	0	376.3	309	149.4	146.4	205.9	184	384.45	301.25	166.35	136.65	168.1	134.3	164.6	139	149.4	146.4	205.9	184					388	297.7	380.9	304.8	363.1	321.8	389.5	296.2	High
FALSE	High	Master Protein	Q8CFE4	Scyl2	SCY1-like protein 2 OS=Mus musculus GN=Scyl2 PE=1 SV=1	0	FALSE	17.37	7	5	6	5	930	103.3	8.02	18.93	5	0	1264.55	1135.45	NaN	NaN	NaN	NaN	NaN	NaN	NaN	NaN																	1246.2	1153.8	1282.9	1117.1	Not Found
FALSE	High	Master Protein	Q5YLW3	Rps3	40S ribosomal protein S3 OS=Mus musculus GN=Rps3 PE=1 SV=1	0	FALSE	183.637	79	21	314	21	243	26.7	9.66	1034.15	21	0	310.5	289.45	136	145.5	184.25	134.25	345.25	254.7	173.85	133.15	174.8	132.6	172.9	133.7	129.2	149.7	183.7	137.4	142.8	141.3	184.8	131.1	345.7	254.3	344.8	255.1	310.1	289.9	310.9	289	High
FALSE	High	Master Protein	Q3TDD8	Eif4b	Putative uncharacterized protein OS=Mus musculus GN=Eif4b PE=2 SV=1	0	FALSE	81.636	27	13	42	13	609	68.7	6.39	131.29	13	0	711.8	488.2	337.55	300.75	256.5	305.2	NaN	NaN	NaN	NaN					346.8	294.3	254.8	304.2	328.3	307.2	258.2	306.2					711.5	488.5	712.1	487.9	Not Found
FALSE	High	Master Protein	P11499	Hsp90ab1	Heat shock protein HSP 90-beta OS=Mus musculus GN=Hsp90ab1 PE=1 SV=3	0	FALSE	12.283	5	3	5	3	724	83.2	5.03	15.91	3	0	NaN	NaN	1204.7	1183.2	1321.8	1090.2	NaN	NaN	NaN	NaN									1204.7	1183.2	1321.8	1090.2									Not Found
FALSE	High	Master Protein	Q5RKP3	Rpl13	60S ribosomal protein L13 OS=Mus musculus GN=Rpl13 PE=2 SV=1	0	FALSE	16.524	24	5	16	5	210	24.6	9.98	40.68	5	0	390.75	294.95	180	166.8	165.6	173.2	404.15	281.55	185.55	171	199.2	180.5	171.9	161.5	180	166.8	165.6	173.2					387.2	298.5	421.1	264.6	384.3	301.4	397.2	288.5	High
FALSE	High	Master Protein	Q9QUT0	Rhag	Ammonium transporter Rh type A OS=Mus musculus GN=Rhag PE=1 SV=1	0.006	FALSE	2.456	3	1	2	1	438	47.8	6.47	0	1	0	1262	1138	NaN	NaN	NaN	NaN	NaN	NaN	NaN	NaN																	1210.2	1189.8	1313.8	1086.2	Not Found
FALSE	High	Master Protein	Q5U222	Ddx5	Ddx5 protein (Fragment) OS=Mus musculus GN=Ddx5 PE=2 SV=1	0	FALSE	80.042	27	16	70	11	648	72.9	9	213.63	16	3	361.9	323.8	186.3	175.2	172.9	151.3	411.15	274.6	167.8	142.8	171.3	145.6	164.3	140	186.3	175.2	172.9	151.3					413.3	272.4	409	276.8	361.8	323.9	362	323.7	High
FALSE	High	Master Protein	P05213	Tuba1b	Tubulin alpha-1B chain OS=Mus musculus GN=Tuba1b PE=1 SV=2	0	FALSE	102.281	46	15	74	15	451	50.1	5.06	243.66	15	0	324.85	275.1	157.75	143.6	151.9	146.75	350.5	249.5	169.85	140	166.8	140.2	172.9	139.8	160	138.8	153.6	147.6	155.5	148.4	150.2	145.9	350.3	249.7	350.7	249.3	327.3	272.6	322.4	277.6	High
FALSE	High	Master Protein	P68372	Tubb4b	Tubulin beta-4B chain OS=Mus musculus GN=Tubb4b PE=1 SV=1	0	FALSE	95.126	45	15	63	3	445	49.8	4.89	200.87	15	0	NaN	NaN	692.9	489.2	562.4	655.6	NaN	NaN	662.3	563.2	662.3	563.2			692.9	489.2	562.4	655.6													High
FALSE	High	Master Protein	Q3T9M7	Epb4.2	Putative uncharacterized protein OS=Mus musculus GN=Epb42 PE=2 SV=1	0	FALSE	114.616	34	17	91	17	691	76.8	7.46	304.96	17	0	340.35	259.65	156.05	150.05	145.65	148.35	304.2	295.4	169.65	148.35	167.8	150.6	171.5	146.1	172.6	143.3	142.1	142.1	139.5	156.8	149.2	154.6	308.2	291.8	300.2	299	338.3	261.7	342.4	257.6	High
FALSE	High	Master Protein	Q99LE6	Abcf2	ATP-binding cassette sub-family F member 2 OS=Mus musculus GN=Abcf2 PE=1 SV=1	0	FALSE	33.981	13	7	16	7	628	71.7	7.05	52.88	7	0	671.95	528.05	298.2	295.5	309.2	297.2	NaN	NaN	300.6	285.5	300.6	285.5			298.2	295.5	309.2	297.2									669.3	530.7	674.6	525.4	High
FALSE	High	Master Protein	A8DUL0	Hbbt1	Beta-globin OS=Mus musculus GN=Hbbt1 PE=3 SV=1	0	FALSE	357.719	90	16	6197	1	147	15.8	7.3	21451.3	16	2	588.45	371.55	250.75	292.2	205.85	210.1	NaN	NaN	347.2	215.2	347.2	215.2			249.1	291.4	206.5	213	252.4	293	205.2	207.2					591.2	368.8	585.7	374.3	Not Found
FALSE	High	Master Protein	O70126	Aurkb	Aurora kinase B OS=Mus musculus GN=Aurkb PE=1 SV=2	0	FALSE	23.576	17	4	8	4	345	39.4	9.44	33.96	4	0	498.1	461.9	242.05	240.1	262.8	214.95	NaN	NaN	225.9	226.2	225.9	226.2			248.6	255.4	236	219.9	235.5	224.8	289.6	210					503.9	456.1	492.3	467.7	High
FALSE	High	Master Protein	G3UW85	Erh	Enhancer of rudimentary homolog OS=Mus musculus GN=Erh PE=1 SV=1	0	FALSE	18.863	26	3	7	3	123	14.3	5.54	27.43	3	0	660.3	539.7	271.4	271.65	340.6	316.35	NaN	NaN	NaN	NaN					266.9	281.7	349.6	301.8	275.9	261.6	331.6	330.9					672.4	527.6	648.2	551.8	Not Found
FALSE	High	Master Protein	A0A0A0MQM0	Eif5a	Eukaryotic translation initiation factor 5A (Fragment) OS=Mus musculus GN=Eif5a PE=1 SV=1	0	FALSE	48.691	58	9	28	9	149	16.3	5	82.33	9	0	669.35	530.65	302.1	319.8	302.55	275.55	NaN	NaN	NaN	NaN					305.9	319.6	298.1	276.3	298.3	320	307	274.8					662.2	537.8	676.5	523.5	Not Found
FALSE	High	Master Protein	S4R1N6	Rps18	40S ribosomal protein S18 OS=Mus musculus GN=Rps18 PE=3 SV=1	0	FALSE	28.479	36	6	40	6	107	12.5	10.13	118.51	6	0	322.3	277.7	161.55	146.25	146.7	145.55	335.95	264.05	150.3	138.65	145.2	136	155.4	141.3	189.9	125.9	140.7	143.5	133.2	166.6	152.7	147.6	349.3	250.7	322.6	277.4	323	277	321.6	278.4	High
FALSE	High	Master Protein	Q00612	G6pdx	Glucose-6-phosphate 1-dehydrogenase X OS=Mus musculus GN=G6pdx PE=1 SV=3	0	FALSE	59.013	30	11	32	11	515	59.2	6.49	112.28	11	0	659.55	540.45	299.55	327	307.4	266.05	NaN	NaN	NaN	NaN					298.5	331	305.2	265.3	300.6	323	309.6	266.8					654.2	545.8	664.9	535.1	Not Found
FALSE	High	Master Protein	Q03265	Atp5a1	ATP synthase subunit alpha, mitochondrial OS=Mus musculus GN=Atp5a1 PE=1 SV=1	0	FALSE	19.667	12	6	12	6	553	59.7	9.19	35.7	6	0	625.4	574.6	NaN	NaN	NaN	NaN	724.1	475.9	396.5	292.2	396.5	292.2											725	475	723.2	476.8	625.4	574.6			High
FALSE	High	Master Protein	Q9CWS5		Putative uncharacterized protein OS=Mus musculus PE=2 SV=1	0	FALSE	189.118	96	12	2547	8	142	15.1	7.72	6170	12	4	359.2	240.8	153	179.1	134.35	132.85	346.25	250.6	179.75	186.35	190.1	193.7	169.4	179	152.3	179.7	134.3	133.8	153.7	178.5	134.4	131.9	349.1	249.1	343.4	252.1	358.9	241.1	359.5	240.5	High
FALSE	High	Master Protein	Q3TMZ1	Pycr2	Pyrroline-5-carboxylate reductase OS=Mus musculus GN=Pycr2 PE=1 SV=1	0	FALSE	52.252	33	8	27	8	320	33.6	7.77	89.87	8	0	687.4	512.35	298.15	333.15	294.25	274.45	NaN	NaN	NaN	NaN					302.1	331.4	295.7	270.8	294.2	334.9	292.8	278.1					683	517	691.8	507.7	Not Found
FALSE	High	Master Protein	Q61649		Alpha-globin mRNA (Fragment) OS=Mus musculus PE=2 SV=1	0	FALSE	96.519	100	7	2391	3	58	6.2	7.52	7624.15	7	0	354.1	245.7	151.55	172.55	138.25	136.9	340.1	259.9	178.25	174.7	198.7	194.1	157.8	155.3	151.2	172.8	138.2	137.7	151.9	172.3	138.3	136.1	344.8	255.2	335.4	264.6	354.1	245.8	354.1	245.6	High
FALSE	High	Master Protein	Q99J09	Wdr77	Methylosome protein 50 OS=Mus musculus GN=Wdr77 PE=1 SV=1	0	FALSE	38.045	25	6	18	6	342	36.9	5.27	67.41	6	0	651.75	548.25	283.25	299.6	328.35	288.8	NaN	NaN	NaN	NaN					275	312.9	323.7	288.4	291.5	286.3	333	289.2					661.1	538.9	642.4	557.6	Not Found
FALSE	High	Master Protein	Q8BYY7	Eif5b	Putative uncharacterized protein (Fragment) OS=Mus musculus GN=Eif5b PE=2 SV=1	0.001	FALSE	3.624	3	1	3	1	345	39	6.74	2.39	1	0	1248	1152	NaN	NaN	NaN	NaN	NaN	NaN	NaN	NaN																	1235.2	1164.8	1260.8	1139.2	Not Found
FALSE	High	Master Protein	E9Q0B5	Fcgbp	Protein Fcgbp OS=Mus musculus GN=Fcgbp PE=1 SV=1	0	FALSE	6.938	0	1	14	1	2583	275	5.03	37.68	1	0	NaN	NaN	318.1	336.6	523.2	422.1	932.4	667.6	345.6	507.9	345.6	507.9			318.1	336.6	523.2	422.1					932.4	667.6							High
FALSE	High	Master Protein	B2RQG2	Phf3	PHD finger protein 3 OS=Mus musculus GN=Phf3 PE=1 SV=1	0	FALSE	6.831	1	1	1	1	2025	225.4	6.7	4.05	1	0	2494.4	2305.6	NaN	NaN	NaN	NaN	NaN	NaN	NaN	NaN																	2494.4	2305.6			Not Found
FALSE	High	Master Protein	Q8R1N8	Eef1g	Eef1g protein OS=Mus musculus GN=Eef1g PE=2 SV=1	0	FALSE	5.871	3	1	3	1	317	36.9	7.42	7.84	1	0	928.9	671.1	388.2	416.8	393.9	401.1	NaN	NaN	NaN	NaN					388.2	416.8	393.9	401.1									937.8	662.2	920	680	Not Found
FALSE	High	Master Protein	P51175	Ppox	Protoporphyrinogen oxidase OS=Mus musculus GN=Ppox PE=1 SV=1	0	FALSE	4.845	8	2	4	2	477	50.8	8.84	11.13	2	0	623.5	576.5	NaN	NaN	NaN	NaN	NaN	NaN	325.55	266.65	309.6	280.4	341.5	252.9													615.7	584.3	631.3	568.7	High
FALSE	High	Master Protein	Q3TXS9	Rps2	Putative uncharacterized protein OS=Mus musculus GN=Rps2 PE=2 SV=1	0	FALSE	109.012	46	14	154	14	293	31.2	10.18	457.33	14	0	341.15	344.55	144.6	188.7	219.7	132.7	412.35	273.3	224.15	139	226.1	138.4	222.2	139.6	144.6	188.7	219.7	132.7					411.3	274.4	413.4	272.2	340.9	344.8	341.4	344.3	High
FALSE	High	Master Protein	Q08943	Ssrp1	FACT complex subunit SSRP1 OS=Mus musculus GN=Ssrp1 PE=1 SV=2	0	FALSE	9.014	4	2	3	2	708	80.8	6.76	9.63	2	0	1244.5	1155.5	NaN	NaN	NaN	NaN	NaN	NaN	NaN	NaN																	1233.2	1166.8	1255.8	1144.2	Not Found
FALSE	High	Master Protein	P22315	Fech	Ferrochelatase, mitochondrial OS=Mus musculus GN=Fech PE=1 SV=2	0	FALSE	54.287	35	10	39	10	420	47.1	8.91	159.15	10	0	332.85	267.15	152.95	154.95	147.05	145	323.35	276.65	170.35	139.7	171.3	142.5	169.4	136.9	158.4	153.9	144.5	143.2	147.5	156	149.6	146.8	320.5	279.5	326.2	273.8	338.3	261.7	327.4	272.6	High
FALSE	High	Master Protein	Q01853	Vcp	Transitional endoplasmic reticulum ATPase OS=Mus musculus GN=Vcp PE=1 SV=4	0	FALSE	31.164	9	9	16	9	806	89.3	5.26	46.44	9	0	646.5	553.5	270.7	324.1	338.5	266.6	NaN	NaN	NaN	NaN					282.1	331.9	310.9	275	259.3	316.3	366.1	258.2					652.2	547.8	640.8	559.2	Not Found
FALSE	High	Master Protein	P62301	Rps13	40S ribosomal protein S13 OS=Mus musculus GN=Rps13 PE=1 SV=2	0	FALSE	36.297	45	8	69	8	151	17.2	10.54	212.88	8	0	266.15	333.75	118.95	145	217.25	115.5	357.45	242.55	179.95	128.1	181.9	126.7	178	129.5	114.8	152.1	210.7	122.5	123.1	137.9	223.8	108.5	353.3	246.7	361.6	238.4	257.9	341.9	274.4	325.6	High
FALSE	High	Master Protein	Q6P542	Abcf1	ATP-binding cassette sub-family F member 1 OS=Mus musculus GN=Abcf1 PE=1 SV=1	0	FALSE	11.309	3	2	4	2	837	94.9	6.51	14.16	2	0	1240.7	1159.3	NaN	NaN	NaN	NaN	NaN	NaN	NaN	NaN																	1265.8	1134.2	1215.6	1184.4	Not Found
FALSE	High	Master Protein	A8DUP0	Hbbt1	Beta-globin OS=Mus musculus GN=Hbbt1 PE=3 SV=1	0	FALSE	415.38	94	19	6381	1	147	15.6	8.21	23039	19	20	359.3	240.7	146.25	180.75	137	135.75	354.5	241.3	179.65	183.5	188.5	190.2	170.8	176.8	146.4	180.9	136.4	136.3	146.1	180.6	137.6	135.2	356.9	241.8	352.1	240.8	359.2	240.8	359.4	240.6	Not Found
FALSE	High	Master Protein	G3X956	Supt16	FACT complex subunit SPT16 OS=Mus musculus GN=Supt16 PE=1 SV=1	0	FALSE	7.798	2	3	4	3	1047	119.8	5.66	10.35	3	0	2478.7	2321.3	NaN	NaN	NaN	NaN	NaN	NaN	NaN	NaN																	2478.7	2321.3			Not Found
FALSE	High	Master Protein	D3Z7R7	Hmha1	Minor histocompatibility protein HA-1 OS=Mus musculus GN=Hmha1 PE=1 SV=1	0	FALSE	5.447	2	1	1	1	1127	124	5.8	4.06	1	0	2475.7	2324.3	NaN	NaN	NaN	NaN	NaN	NaN	NaN	NaN																	2475.7	2324.3			Not Found
FALSE	High	Master Protein	Q9ERU9	Ranbp2	E3 SUMO-protein ligase RanBP2 OS=Mus musculus GN=Ranbp2 PE=1 SV=2	0	FALSE	6.808	0	1	2	1	3053	340.9	6.18	7.11	1	0	2473.8	2326.2	NaN	NaN	NaN	NaN	NaN	NaN	NaN	NaN																	2473.8	2326.2			Not Found
FALSE	High	Master Protein	A0A0R4J0G4	Ranbp10	Ran-binding protein 10 OS=Mus musculus GN=Ranbp10 PE=1 SV=1	0	FALSE	33.016	14	7	20	7	648	70	6.68	64.85	7	0	648.6	551.4	314.75	298.35	288.85	298.05	NaN	NaN	NaN	NaN					313.2	300.1	289.6	297.1	316.3	296.6	288.1	299					654.8	545.2	642.4	557.6	Not Found
FALSE	High	Master Protein	A0A0A0MQF6	Gapdh	Glyceraldehyde-3-phosphate dehydrogenase OS=Mus musculus GN=Gapdh PE=1 SV=1	0	FALSE	70.049	29	7	55	7	359	38.6	8.97	191.1	7	0	358.2	241.6	157.8	163.85	126.75	151.6	306.25	293.75	177.35	129.35	180.7	128.2	174	130.5	156	168	154.8	121.2	159.6	159.7	98.7	182	302.3	297.7	310.2	289.8	361.7	237.9	354.7	245.3	High
FALSE	High	Master Protein	Q61081	Cdc37	Hsp90 co-chaperone Cdc37 OS=Mus musculus GN=Cdc37 PE=1 SV=1	0	FALSE	7.459	9	2	4	2	379	44.6	5.34	6.86	2	0	2467.9	2332.1	NaN	NaN	NaN	NaN	NaN	NaN	NaN	NaN																	2467.9	2332.1			Not Found
FALSE	High	Master Protein	P62315	Snrpd1	Small nuclear ribonucleoprotein Sm D1 OS=Mus musculus GN=Snrpd1 PE=1 SV=1	0.005	FALSE	2.525	17	1	1	1	119	13.3	11.56	3.87	1	0	2467	2333	NaN	NaN	NaN	NaN	NaN	NaN	NaN	NaN																	2467	2333			Not Found
FALSE	High	Master Protein	F6RJV6	Lancl2	LanC-like protein 2 (Fragment) OS=Mus musculus GN=Lancl2 PE=1 SV=1	0	FALSE	61.549	30	9	25	9	441	49.7	7.14	86.67	9	0	835.45	764.55	395.4	378.7	419.9	406	NaN	NaN	NaN	NaN					395.4	378.7	419.9	406									829.7	770.3	841.2	758.8	Not Found
FALSE	High	Master Protein	Q9CXK3	Actc1	Putative uncharacterized protein OS=Mus musculus GN=Actc1 PE=2 SV=1	0	FALSE	181.613	47	18	592	5	377	41.9	5.48	1872.99	18	1	325.6	274.4	167.45	185.5	129.1	117.95	332.45	267.55	167.05	153.85	166.2	153.5	167.9	154.2	168.8	186.5	127.5	117.2	166.1	184.5	130.7	118.7	332.8	267.2	332.1	267.9	325.1	274.9	326.1	273.9	High
FALSE	High	Master Protein	Q9D0M3	Cyc1	Cytochrome c1, heme protein, mitochondrial OS=Mus musculus GN=Cyc1 PE=1 SV=1	0	FALSE	12.227	4	1	3	1	325	35.3	9.16	12.24	1	0	1285	1115	572.3	596.2	632.7	598.9	NaN	NaN	NaN	NaN					572.3	596.2	632.7	598.9											1285	1115	Not Found
FALSE	High	Master Protein	Q3U606	Dhx58	Putative uncharacterized protein OS=Mus musculus GN=Dhx58 PE=2 SV=1	0	FALSE	5.115	2	1	1	1	672	75.7	8.41	3.71	1	0	2460.5	2339.5	NaN	NaN	NaN	NaN	NaN	NaN	NaN	NaN																			2460.5	2339.5	Not Found
FALSE	High	Master Protein	Q3TIF8	Rps24	40S ribosomal protein S24 OS=Mus musculus GN=Rps24 PE=2 SV=1	0	FALSE	44.697	35	5	36	5	133	15.4	10.71	108.85	5	0	NaN	NaN	240.2	279.4	247.7	192.8	602.45	357.55	275.6	192.55	278.7	190	272.5	195.1					240.2	279.4	247.7	192.8	610.3	349.7	594.6	365.4					High
FALSE	High	Master Protein	Q3UGY4	Sptb	Putative uncharacterized protein OS=Mus musculus GN=Sptb PE=2 SV=1	0	FALSE	267.538	27	51	143	51	2329	267.9	5.48	461.48	51	0	NaN	NaN	119.1	193.2	274	153.1	428.55	530.95	211.15	214.3	216.2	213.9	206.1	214.7					119.1	193.2	274	153.1	434	526	423.1	535.9					High
FALSE	High	Master Protein	P68040	Gnb2l1	Receptor of activated protein C kinase 1 OS=Mus musculus GN=Rack1 PE=1 SV=3	0	FALSE	82.379	50	13	71	13	317	35.1	7.69	240.04	13	0	327.75	272.15	149.1	155.45	147.9	147.5	315.45	284.55	174.25	140.15	180.8	135.7	167.7	144.6	138.9	156.7	150.4	153.9	159.3	154.2	145.4	141.1	315	285	315.9	284.1	331.2	268.6	324.3	275.7	High
FALSE	High	Master Protein	Q3UJP4	Cct3	T-complex protein 1 subunit gamma OS=Mus musculus GN=Cct3 PE=2 SV=1	0	FALSE	10.866	6	3	9	3	545	60.6	7.02	18.23	3	0	640.35	559.65	294.55	305.95	307.2	292.35	NaN	NaN	NaN	NaN					300.3	310.1	284.8	304.9	288.8	301.8	329.6	279.8					644.6	555.4	636.1	563.9	Not Found
FALSE	High	Master Protein	Q2EMV9	Parp14	Poly [ADP-ribose] polymerase 14 OS=Mus musculus GN=Parp14 PE=1 SV=3	0	FALSE	40.915	7	11	13	11	1817	203.7	6.79	41.99	11	0	905.85	694.15	385.7	423.3	390	401	NaN	NaN	NaN	NaN					385.7	423.3	390	401									907.7	692.3	904	696	Not Found
FALSE	High	Master Protein	P29351	Ptpn6	Tyrosine-protein phosphatase non-receptor type 6 OS=Mus musculus GN=Ptpn6 PE=1 SV=2	0	FALSE	21.736	9	5	8	5	595	67.5	7.81	22.45	5	0	2455.8	2344.2	NaN	NaN	NaN	NaN	NaN	NaN	NaN	NaN																	2455.8	2344.2			Not Found
FALSE	High	Master Protein	Q52KI7	Lrpap1	Alpha-2-macroglobulin receptor-associated protein OS=Mus musculus GN=Lrpap1 PE=1 SV=1	0	FALSE	13.425	13	5	8	5	360	42.2	7.87	13.86	5	0	2455.7	2344.3	NaN	NaN	NaN	NaN	NaN	NaN	NaN	NaN																			2455.7	2344.3	Not Found
FALSE	High	Master Protein	Q3UKJ6	Dhx15	DEAH (Asp-Glu-Ala-His) box polypeptide 15, isoform CRA_a OS=Mus musculus GN=Dhx15 PE=1 SV=1	0	FALSE	177.169	39	30	100	30	795	90.9	7.46	341.87	30	0	632	567.8	290.1	314.3	314.4	281.2	NaN	NaN	NaN	NaN					289.8	314.1	312.8	283.3	290.4	314.5	316	279.1					635	564.8	629	570.8	Not Found
FALSE	High	Master Protein	Q3V3K3	Taok3	Serine/threonine-protein kinase TAO3 OS=Mus musculus GN=Taok3 PE=1 SV=1	0	FALSE	10.957	6	2	2	2	438	53	9.19	6.73	2	0	1227.4	1172.6	NaN	NaN	NaN	NaN	1421.4	978.6	NaN	NaN															1421.4	978.6			1227.4	1172.6	Not Found
FALSE	High	Master Protein	Q3U804	Actb	Putative uncharacterized protein OS=Mus musculus GN=Actb PE=2 SV=1	0	FALSE	373.728	71	23	792	10	374	41.8	6.3	2806.3	23	17	323.55	276.45	162.4	184.55	132.8	120.25	339.3	260.7	176.85	149.9	179.2	149.5	174.5	150.3	163.3	185.8	132.4	118.5	161.5	183.3	133.2	122	339.4	260.6	339.2	260.8	321.4	278.6	325.7	274.3	High
FALSE	High	Master Protein	Q5M9P3	Rps19	Rps19 protein (Fragment) OS=Mus musculus GN=Rps19 PE=2 SV=1	0	FALSE	93.199	56	14	171	14	151	16.7	10.52	518.19	14	0	297.8	302.2	140.35	142.1	170.7	146.5	351.45	248.55	157.45	128.7	159.1	128.4	155.8	129	142.1	139.5	167.8	150.6	138.6	144.7	173.6	142.4	351.9	248.1	351	249	298.7	301.3	296.9	303.1	High
FALSE	High	Master Protein	I7HLV2	Rpl10	60S ribosomal protein L10 (Fragment) OS=Mus musculus GN=Rpl10 PE=1 SV=1	0	FALSE	80.401	52	11	70	11	201	23.1	10.01	214.27	11	0	313.75	286.25	135.65	147.8	167.55	149.05	340.45	259.55	153.5	139.2	152.4	137.1	154.6	141.3	138.2	142.8	163.8	155.3	133.1	152.8	171.3	142.8	337.8	262.2	343.1	256.9	311.9	288.1	315.6	284.4	High
FALSE	High	Master Protein	Q3U9Q3	Hnrnpk	Putative uncharacterized protein OS=Mus musculus GN=Hnrnpk PE=2 SV=1	0.002	FALSE	3.046	2	1	2	1	450	49.8	5.64	6.26	1	0	2448.3	2351.7	NaN	NaN	NaN	NaN	NaN	NaN	NaN	NaN																	2448.3	2351.7			Not Found
FALSE	High	Master Protein	P26443	Glud1	Glutamate dehydrogenase 1, mitochondrial OS=Mus musculus GN=Glud1 PE=1 SV=1	0	FALSE	14.916	11	6	8	6	558	61.3	8	21.31	6	0	876.65	723.35	393.8	427	390.7	388.5	NaN	NaN	NaN	NaN					393.8	427	390.7	388.5									890.9	709.1	862.4	737.6	Not Found
FALSE	High	Master Protein	Q8VI93	Oas3	2'-5'-oligoadenylate synthase 3 OS=Mus musculus GN=Oas3 PE=1 SV=1	0	FALSE	20.808	4	3	5	3	1138	126.3	8.72	20.49	3	0	1222.55	1176.8	NaN	NaN	NaN	NaN	NaN	NaN	NaN	NaN																	1228.4	1171.6	1216.7	1182	Not Found
FALSE	High	Master Protein	P62281	Rps11	40S ribosomal protein S11 OS=Mus musculus GN=Rps11 PE=1 SV=3	0	FALSE	51.957	42	8	77	8	158	18.4	10.3	245.14	8	0	352.85	332.9	146	177.5	203.7	158.5	421.15	264.3	203.05	152.5	203	152.3	203.1	152.7	146	177.5	203.7	158.5					421.6	264	420.7	264.6	349.6	336.2	356.1	329.6	High
FALSE	High	Master Protein	Q8BJS4	Sun2	SUN domain-containing protein 2 OS=Mus musculus GN=Sun2 PE=1 SV=3	0	FALSE	8.066	5	3	6	3	731	81.6	7.02	19.02	3	0	1221.25	1178.75	NaN	NaN	NaN	NaN	NaN	NaN	NaN	NaN																	1245.3	1154.7	1197.2	1202.8	Not Found
FALSE	High	Master Protein	E0CX20	Bud31	Protein BUD31 homolog OS=Mus musculus GN=Bud31 PE=1 SV=1	0	FALSE	12.295	28	4	12	4	144	17	8.82	28.11	4	0	644.8	555.2	290	301.4	303.5	305.1	707.1	492.9	345	262.1	345	262.1			290	301.4	303.5	305.1					707.1	492.9					644.8	555.2	High
FALSE	High	Master Protein	Q4FK39	Isg20	Interferon-stimulated protein, isoform CRA_b OS=Mus musculus GN=Isg20 PE=2 SV=1	0	FALSE	50.858	55	10	88	10	181	20.6	8.75	242.03	10	0	330.6	269.25	149.35	156.05	142.85	151.8	333.95	265.9	165.3	141.85	170	142.2	160.6	141.5	151.5	150.2	148.3	150.1	147.2	161.9	137.4	153.5	336.2	263.5	331.7	268.3	329.6	270.3	331.6	268.2	High
FALSE	High	Master Protein	Q5BLK2	Rps20	40S ribosomal protein S20 OS=Mus musculus GN=Rps20 PE=1 SV=1	0	FALSE	17.595	33	4	34	4	119	13.4	9.94	109.68	4	0	319.7	280.3	150.8	156.25	146.45	146.45	328.95	271.05	174	135.5	175.7	136.7	172.3	134.3	152.5	157.9	142.8	146.8	149.1	154.6	150.1	146.1	327.6	272.4	330.3	269.7	317.8	282.2	321.6	278.4	High
FALSE	High	Master Protein	P51881	Slc25a5	ADP/ATP translocase 2 OS=Mus musculus GN=Slc25a5 PE=1 SV=3	0	FALSE	99.44	57	18	118	18	298	32.9	9.73	352.68	18	0	338.15	261.85	135.8	163.5	152.2	148.5	337.15	262.85	173.35	135.45	175.6	134.2	171.1	136.7	135.3	160.9	150	153.8	136.3	166.1	154.4	143.2	336.6	263.4	337.7	262.3	342	258	334.3	265.7	High
FALSE	High	Master Protein	Q91V55	Rps5	40S ribosomal protein S5 OS=Mus musculus GN=Rps5 PE=1 SV=1	0	FALSE	111.221	47	14	137	14	204	22.9	9.72	471.44	14	0	321.85	278.1	137.8	155.5	158.55	148.15	341.5	258.5	169.65	137.5	170.8	135.6	168.5	139.4	140.5	153.9	160.8	144.8	135.1	157.1	156.3	151.5	341.6	258.4	341.4	258.6	324.4	275.5	319.3	280.7	High
FALSE	High	Master Protein	A2NV19	Igkv1-117	Precursor polypeptide (AA -10 to 121) (413 is 1st base in codon) (Fragment) OS=Mus musculus GN=Igkv1-117 PE=2 SV=1	0	FALSE	61.851	37	6	1595	1	131	14.4	9.13	4977.39	6	0	NaN	NaN	673.2	586.7	547.8	592.3	NaN	NaN	673.2	530.7			673.2	530.7	673.2	586.7	547.8	592.3													Not Found
FALSE	High	Master Protein	Q52KC3	Mcm5	DNA helicase OS=Mus musculus GN=Mcm5 PE=1 SV=1	0	FALSE	68.564	27	16	41	16	734	82.4	8.29	132.4	16	0	510.1	449.7	243.4	253.85	231.35	231.4	558.4	401.6	NaN	NaN					244.5	260	245.7	209.8	242.3	247.7	217	253	558.4	401.6			511.3	448.3	508.9	451.1	High
FALSE	High	Master Protein	Q9Z315	Sart1	U4/U6.U5 tri-snRNP-associated protein 1 OS=Mus musculus GN=Sart1 PE=1 SV=1	0	FALSE	16.86	5	2	6	2	806	90.8	5.82	26.22	2	0	810.75	789.25	NaN	NaN	NaN	NaN	NaN	NaN	352.2	364.2	352.2	364.2															791.5	808.5	830	770	High
FALSE	High	Master Protein	Q9QXS1	Plec	Plectin OS=Mus musculus GN=Plec PE=1 SV=3	0.001	FALSE	3.972	0	2	12	1	4691	533.9	5.96	27.37	2	0	NaN	NaN	1249	1390.2	1153.3	990.2	NaN	NaN	NaN	NaN									1249	1390.2	1153.3	990.2									Not Found
FALSE	High	Master Protein	A0A140T8T4	Rpl9-ps6	Protein Rpl9-ps6 OS=Mus musculus GN=Rpl9-ps6 PE=4 SV=1	0	FALSE	60.295	33	7	41	7	192	21.8	9.88	142.85	7	0	343.15	342.55	165	182.8	183.2	154.8	404.8	280.9	215.2	143.6	210	145.8	220.4	141.4	165	182.8	183.2	154.8					400.7	285	408.9	276.8	343.7	342	342.6	343.1	High
FALSE	High	Master Protein	P70335	Rock1	Rho-associated protein kinase 1 OS=Mus musculus GN=Rock1 PE=1 SV=1	0.001	FALSE	3.184	1	1	2	1	1354	158.1	5.86	5.7	1	0	1211.7	1188.3	NaN	NaN	NaN	NaN	NaN	NaN	NaN	NaN																	1245.1	1154.9	1178.3	1221.7	Not Found
FALSE	High	Master Protein	B5DC72	Na	Variable domain of Fab 54-5C10-A light chain (Fragment) OS=Mus musculus GN=Na PE=2 SV=1	0	FALSE	64.416	51	6	1606	1	114	12.5	8.91	4979.02	6	0	NaN	NaN	343.3	302.9	264	289.8	667.4	532.6	348.5	273.4	353.2	274.9	343.8	271.9	343.3	302.9	264	289.8					667.4	532.6							High
FALSE	High	Master Protein	Q8VH52	Eif3f	Translation initiation factor-3 subunit 5 (Fragment) OS=Mus musculus GN=Eif3f PE=2 SV=1	0.001	FALSE	4.028	11	1	1	1	148	16.1	5.15	3.99	1	0	NaN	NaN	1278.1	1297.8	1138.2	1085.8	NaN	NaN	NaN	NaN									1278.1	1297.8	1138.2	1085.8									Not Found
FALSE	High	Master Protein	Q3UH59	Myh10	Myosin-10 OS=Mus musculus GN=Myh10 PE=1 SV=1	0	FALSE	1137.19	62	135	930	113	2013	233.3	5.57	3214.46	135	0	347	338.5	184.9	175.7	160	165	416.75	268.9	142.7	174.9	140.7	175.5	144.7	174.3	184.9	175.7	160	165					416.6	269.1	416.9	268.7	345.4	339.9	348.6	337.1	High
FALSE	High	Master Protein	Q3UW40	Rpl24	Putative uncharacterized protein OS=Mus musculus GN=Rpl24 PE=2 SV=1	0	FALSE	24.844	34	7	32	7	160	18.2	11.05	88.42	7	0	402.7	397.3	NaN	NaN	NaN	NaN	460.4	339.6	204.95	171.5	200.5	169.7	209.4	173.3									459	341	461.8	338.2	400.5	399.5	404.9	395.1	High
FALSE	High	Master Protein	P14115	Rpl27a	60S ribosomal protein L27a OS=Mus musculus GN=Rpl27a PE=1 SV=5	0	FALSE	33.405	28	5	33	5	148	16.6	11.12	100.42	5	0	399.65	286.05	173	191.1	145.2	176.5	408.85	276.85	167.5	148.65	165	151.1	170	146.2	173	191.1	145.2	176.5					406	279.7	411.7	274	396.3	289.4	403	282.7	High
FALSE	High	Master Protein	Q61769	Mki67	Ki-67 protein OS=Mus musculus GN=Mki67 PE=2 SV=1	0	FALSE	11.814	1	2	3	2	2938	324.2	9.74	10.63	2	0	2415.7	2384.3	NaN	NaN	NaN	NaN	NaN	NaN	NaN	NaN																	2415.7	2384.3			Not Found
FALSE	High	Master Protein	O70325	Gpx4	Phospholipid hydroperoxide glutathione peroxidase, mitochondrial OS=Mus musculus GN=Gpx4 PE=1 SV=4	0.001	FALSE	4.021	5	1	3	1	197	22.2	8.46	9.54	1	0	853.35	746.65	363.5	406.6	417.8	412.2	NaN	NaN	NaN	NaN									363.5	406.6	417.8	412.2					846.9	753.1	859.8	740.2	Not Found
FALSE	High	Master Protein	A2AIR2	Rnf20	E3 ubiquitin-protein ligase BRE1A (Fragment) OS=Mus musculus GN=Rnf20 PE=1 SV=1	0.001	FALSE	3.343	1	1	2	1	606	70.3	5.35	6.09	1	0	1203.2	1191.8	NaN	NaN	NaN	NaN	NaN	NaN	NaN	NaN																	1184.8	1205.2	1221.6	1178.4	Not Found
FALSE	High	Master Protein	P48678	Lmna	Prelamin-A/C OS=Mus musculus GN=Lmna PE=1 SV=2	0	FALSE	61.828	22	13	28	13	665	74.2	6.98	95.4	13	0	884.15	714.05	415.3	433.4	348.6	402.8	NaN	NaN	NaN	NaN					415.3	433.4	348.6	402.8									888	711	880.3	717.1	Not Found
FALSE	High	Master Protein	Q3ULS2	Smc2	Structural maintenance of chromosomes protein OS=Mus musculus GN=Smc2 PE=2 SV=1	0	FALSE	12.379	3	3	4	3	1233	139.2	8.4	11.76	3	0	2408.1	2391.9	NaN	NaN	NaN	NaN	NaN	NaN	NaN	NaN																			2408.1	2391.9	Not Found
FALSE	High	Master Protein	Q8VC94	Rpl11	Rpl11 protein OS=Mus musculus GN=Rpl11 PE=2 SV=1	0	FALSE	40.715	37	6	59	1	167	19	9.8	200.8	6	4	371.05	314.65	176.7	190	153.4	165.7	384.55	301.15	204.7	161.4	207.6	161.2	201.8	161.6	176.7	190	153.4	165.7					382.7	303.1	386.4	299.2	373.6	312.1	368.5	317.2	High
FALSE	High	Master Protein	P25206	Mcm3	DNA replication licensing factor MCM3 OS=Mus musculus GN=Mcm3 PE=1 SV=2	0	FALSE	103.149	25	15	42	15	812	91.5	5.55	139.37	15	0	859	741	381	435.7	391.6	391.6	NaN	NaN	NaN	NaN					381	435.7	391.6	391.6									840.2	759.8	877.8	722.2	Not Found
FALSE	High	Master Protein	A0A0R4J1C6	Btnl10	Butyrophilin-like protein 10 OS=Mus musculus GN=Btnl10 PE=1 SV=1	0	FALSE	9.847	7	2	4	2	275	29.5	7.05	10.44	2	0	2405	2395	NaN	NaN	NaN	NaN	NaN	NaN	NaN	NaN																	2405	2395			Not Found
FALSE	High	Master Protein	Q91XU3	Pip4k2c	Phosphatidylinositol 5-phosphate 4-kinase type-2 gamma OS=Mus musculus GN=Pip4k2c PE=1 SV=1	0	FALSE	15.178	11	4	8	4	421	47.3	6.89	23.33	4	0	1202.25	1197.75	NaN	NaN	NaN	NaN	NaN	NaN	NaN	NaN																	1210.1	1189.9	1194.4	1205.6	Not Found
FALSE	High	Master Protein	Q5M9K7	Rps10	40S ribosomal protein S10 OS=Mus musculus GN=Rps10 PE=1 SV=1	0	FALSE	35.066	59	10	72	9	165	18.9	10.15	158.56	10	1	328.65	271.3	130.55	145.35	156	168.15	334.95	265.05	166.1	138.2	169.4	135.6	162.8	140.8	131	139.5	154.1	175.4	130.1	151.2	157.9	160.9	334.1	265.9	335.8	264.2	329.5	270.4	327.8	272.2	High
FALSE	High	Master Protein	Q3THE2	Myl12b	Myosin regulatory light chain 12B OS=Mus musculus GN=Myl12b PE=1 SV=2	0	FALSE	135.973	67	10	151	2	172	19.8	4.84	573.52	10	11	398	287.7	160.5	204.95	154.25	165.95	373.75	311.95	187.4	177	188.1	180.2	186.7	173.8	170.4	210.6	147.3	157.4	150.6	199.3	161.2	174.5	372.2	313.5	375.3	310.4	398	287.7			High
FALSE	High	Master Protein	Q921F4	Hnrnpll	Heterogeneous nuclear ribonucleoprotein L-like OS=Mus musculus GN=Hnrnpll PE=1 SV=3	0	FALSE	6.637	3	2	4	2	591	64.1	5.85	11.36	2	0	1200.55	1199.45	NaN	NaN	NaN	NaN	NaN	NaN	NaN	NaN																	1170.1	1229.9	1231	1169	Not Found
FALSE	High	Master Protein	Q3V3R1	Mthfd1l	Monofunctional C1-tetrahydrofolate synthase, mitochondrial OS=Mus musculus GN=Mthfd1l PE=1 SV=2	0	FALSE	13.344	4	3	7	3	977	105.7	7.02	25.44	3	0	831.55	768.45	370.2	395.2	413.8	420.9	NaN	NaN	NaN	NaN					370.2	395.2	413.8	420.9									822	778	841.1	758.9	Not Found
FALSE	High	Master Protein	Q8R5H1	Usp15	Ubiquitin carboxyl-terminal hydrolase 15 OS=Mus musculus GN=Usp15 PE=1 SV=1	0	FALSE	21.126	6	5	7	5	981	112.3	5.17	26.7	5	0	615.35	584.65	289.7	305.65	301.7	302.95	NaN	NaN	NaN	NaN					278.6	294.7	315.7	311	300.8	316.6	287.7	294.9					618.7	581.3	612	588	Not Found
FALSE	High	Master Protein	A2ADS1	Fam76a	Protein FAM76A (Fragment) OS=Mus musculus GN=Fam76a PE=1 SV=1	0.002	FALSE	2.961	6	1	2	1	129	15	9.03	6.73	1	0	1198.65	1201.35	NaN	NaN	NaN	NaN	NaN	NaN	NaN	NaN																	1184.5	1215.5	1212.8	1187.2	Not Found
FALSE	High	Master Protein	B2RTM0	Hist2h4	Histone H4 OS=Mus musculus GN=Hist2h4 PE=1 SV=1	0	FALSE	31.652	51	6	36	6	103	11.4	11.36	109.56	6	0	321.55	364.15	171.5	163.4	181.4	169.4	441.1	244.25	220.7	130.9	222.4	128.6	219	133.2					171.5	163.4	181.4	169.4	440.9	244.8	441.3	243.7	319.8	365.9	323.3	362.4	High
FALSE	High	Master Protein	P00920	Ca2	Carbonic anhydrase 2 OS=Mus musculus GN=Ca2 PE=1 SV=4	0	FALSE	27.506	23	4	14	4	260	29	7.01	36.9	4	0	867.35	732.65	388.5	467.9	372.8	370.8	NaN	NaN	NaN	NaN					388.5	467.9	372.8	370.8									865.9	734.1	868.8	731.2	Not Found
FALSE	High	Master Protein	Q3TWN8	Aldh18a1	Putative uncharacterized protein OS=Mus musculus GN=Aldh18a1 PE=2 SV=1	0	FALSE	6.455	2	1	3	1	795	87.2	7.68	10.73	1	0	2393.3	2406.7	NaN	NaN	NaN	NaN	NaN	NaN	NaN	NaN																			2393.3	2406.7	Not Found
FALSE	High	Master Protein	O70569	rps14	Ribosomal protein S14 OS=Mus musculus GN=rps14 PE=3 SV=1	0	FALSE	57.364	41	8	53	8	151	16.3	10.13	154.7	8	0	347.45	338.3	183.8	153.8	153.1	195	393.55	292.15	173.1	157.2	178.8	158.9	167.4	155.5	183.8	153.8	153.1	195					396	289.7	391.1	294.6	347.1	338.7	347.8	337.9	High
FALSE	High	Master Protein	A2NHM3	Igkc	If kappa light chain (Fragment) OS=Mus musculus GN=Igkc PE=1 SV=1	0	FALSE	314.716	85	20	4575	1	219	24.2	7.33	14651.5	20	22	316	283.9	142.9	163.7	145.75	147.05	322.05	277.6	176.35	139	177	139.1	175.7	138.9	143.5	163.8	145.3	147.4	142.3	163.6	146.2	146.7	321.2	278.6	322.9	276.6	315.9	284	316.1	283.8	High
FALSE	High	Master Protein	Q497E9	Rps8	40S ribosomal protein S8 OS=Mus musculus GN=Rps8 PE=1 SV=1	0	FALSE	108.293	53	10	113	10	208	24.2	10.32	444.07	10	0	347.65	338.05	171	190.9	165.2	158.6	423.25	262.5	193.4	128.25	196.1	126.9	190.7	129.6	171	190.9	165.2	158.6					424.4	261.3	422.1	263.7	344.5	341.2	350.8	334.9	High
FALSE	High	Master Protein	Q9QZD9	Eif3i	Eukaryotic translation initiation factor 3 subunit I OS=Mus musculus GN=Eif3i PE=1 SV=1	0	FALSE	14.262	12	4	6	4	325	36.4	5.64	16.22	4	0	1295.2	1104.8	589.3	650.4	547.4	612.9	NaN	NaN	NaN	NaN					589.3	650.4	547.4	612.9									1295.2	1104.8			Not Found
FALSE	High	Master Protein	E0CYH4	Wdr26	WD repeat-containing protein 26 OS=Mus musculus GN=Wdr26 PE=1 SV=1	0	FALSE	11.029	5	2	2	2	625	68.8	6.15	6.62	2	0	NaN	NaN	1195.1	1209.2	1183.7	1212	NaN	NaN	NaN	NaN					1195.1	1209.2	1183.7	1212													Not Found
FALSE	High	Master Protein	A2MY50		Anti-acid phosphatase variable light chain 11 (Fragment) OS=Mus musculus PE=2 SV=1	0	FALSE	85.275	61	8	1573	2	114	12.4	7.97	5078.59	8	4	NaN	NaN	279.7	225.9	198.6	255.8	523.45	435.3	296.5	222.95	297.1	223.3	295.9	222.6	279.7	225.9	198.6	255.8					523.3	436.1	523.6	434.5					High
FALSE	High	Master Protein	Q53X15	S100a8	Protein S100 OS=Mus musculus GN=S100a8 PE=1 SV=1	0	FALSE	60.967	88	6	47	6	89	10.3	5.68	186.1	6	0	290.6	309.15	125.55	193.8	170.05	110.7	324.05	275.95	207.15	115.45	229.6	109.6	184.7	121.3	126	195.4	169.8	108.9	125.1	192.2	170.3	112.5	312.3	287.7	335.8	264.2	293.5	306.3	287.7	312	High
FALSE	High	Master Protein	Q9ERZ0	Hemgn	Hemogen OS=Mus musculus GN=Hemgn PE=1 SV=1	0	FALSE	26.187	11	4	12	4	503	55	4.89	45.98	4	0	NaN	NaN	313.8	286.8	279.4	320	706.15	493.85	297.1	299.3	297.1	299.3			313.8	286.8	279.4	320					715.8	484.2	696.5	503.5					High
FALSE	High	Master Protein	B9EKE9	Ddx3x	Ddx3x protein OS=Mus musculus GN=Ddx3x PE=2 SV=1	0	FALSE	66.06	26	15	41	14	661	73	7.18	117.78	15	0	519.95	440.05	223.6	243.8	227.1	265.5	NaN	NaN	264.45	215.9	228.5	233.2	300.4	198.6					223.6	243.8	227.1	265.5					520.9	439.1	519	441	High
FALSE	High	Master Protein	Q546G4	Alb	Albumin 1 OS=Mus musculus GN=Alb PE=1 SV=1	0	FALSE	144.256	43	23	108	23	608	68.6	6.07	348.01	23	0	308.3	291.7	145.55	163.9	144.2	146.35	324.55	275.45	174.35	142.2	181.6	144.7	167.1	139.7	144.3	167.7	141.9	146.1	146.8	160.1	146.5	146.6	325.7	274.3	323.4	276.6	309.3	290.7	307.3	292.7	High
FALSE	High	Master Protein	Q8BG07	Pld4	Phospholipase D4 OS=Mus musculus GN=Pld4 PE=1 SV=1	0	FALSE	25.932	12	5	9	5	503	56.1	7.31	29.02	5	0	866.85	733.15	425.2	462.6	327.4	384.8	NaN	NaN	NaN	NaN					425.2	462.6	327.4	384.8									867.5	732.5	866.2	733.8	Not Found
FALSE	High	Master Protein	Q8JZQ9	Eif3b	Eukaryotic translation initiation factor 3 subunit B OS=Mus musculus GN=Eif3b PE=1 SV=1	0	FALSE	28.22	9	5	9	5	803	91.3	5.02	34.8	5	0	886.7	713.3	379.6	464.5	360	395.9	NaN	NaN	NaN	NaN					379.6	464.5	360	395.9									870.8	729.2	902.6	697.4	Not Found
FALSE	High	Master Protein	Q3UP42	S100a9	Protein S100-A9 OS=Mus musculus GN=S100a9 PE=1 SV=1	0	FALSE	87.928	41	8	96	8	113	13	7.17	316.48	8	0	297.25	302.7	128.4	211.1	157.9	102.6	349.3	250.7	213.7	120	221.2	118	206.2	122	129.3	211.2	156.2	103.3	127.5	211	159.6	101.9	349.9	250.1	348.7	251.3	297.3	302.6	297.2	302.8	High
FALSE	High	Master Protein	Q3TVM1	Sf3a1	Putative uncharacterized protein OS=Mus musculus GN=Sf3a1 PE=2 SV=1	0.002	FALSE	3.11	1	1	1	1	791	88.5	5.17	2.73	1	0	2366.2	2433.8	NaN	NaN	NaN	NaN	NaN	NaN	NaN	NaN																			2366.2	2433.8	Not Found
FALSE	High	Master Protein	Q8VIJ6	Sfpq	Splicing factor, proline- and glutamine-rich OS=Mus musculus GN=Sfpq PE=1 SV=1	0	FALSE	170.547	37	27	127	26	699	75.4	9.44	403.08	27	1	647.9	552.1	341.25	316.7	226.1	315.95	NaN	NaN	NaN	NaN					345.9	312.4	225.7	316	336.6	321	226.5	315.9					650.1	549.9	645.7	554.3	Not Found
FALSE	High	Master Protein	Q9WU01	Khdrbs2	KH domain-containing, RNA-binding, signal transduction-associated protein 2 OS=Mus musculus GN=Khdrbs2 PE=1 SV=1	0.005	FALSE	2.732	2	1	1	1	349	38.8	6.48	2.89	1	0	NaN	NaN	1016.9	1220.1	1352.5	1210.5	NaN	NaN	NaN	NaN									1016.9	1220.1	1352.5	1210.5									Not Found
FALSE	High	Master Protein	Q8C290	Hnrnpu	Putative uncharacterized protein OS=Mus musculus GN=Hnrnpu PE=2 SV=1	0.001	FALSE	4.147	2	2	2	2	800	87.9	6.24	4.91	2	0	1179.8	1220.2	565	608.3	613.4	613.4	NaN	NaN	NaN	NaN									565	608.3	613.4	613.4							1179.8	1220.2	Not Found
FALSE	High	Master Protein	A0A075B5V1	Ighv1-31	Protein Ighv1-31 OS=Mus musculus GN=Ighv1-31 PE=4 SV=1	0	FALSE	40.786	51	4	91	1	98	11	8.73	195.2	4	2	319.6	280.4	138.75	161.7	143.2	156.35	330.8	269.2	186.5	126.7	187.3	125	185.7	128.4	140.2	156	144.4	159.4	137.3	167.4	142	153.3	328.5	271.5	333.1	266.9	321.2	278.8	318	282	High
FALSE	High	Master Protein	Q3UXC2	Eif4a1	Putative uncharacterized protein OS=Mus musculus GN=Eif4a1 PE=2 SV=1	0	FALSE	5.504	6	2	2	2	406	46.2	5.48	5.94	2	0	NaN	NaN	1216.2	1312.2	1135.8	1135.8	NaN	NaN	NaN	NaN					1216.2	1312.2	1135.8	1135.8													Not Found
FALSE	High	Master Protein	Q9R1C7	Prpf40a	Pre-mRNA-processing factor 40 homolog A OS=Mus musculus GN=Prpf40a PE=1 SV=1	0	FALSE	9.368	3	2	3	2	953	108.4	7.69	10.36	2	0	1176.75	1223.25	NaN	NaN	NaN	NaN	NaN	NaN	NaN	NaN																	1167.1	1232.9	1186.4	1213.6	Not Found
FALSE	High	Master Protein	P23116	Eif3a	Eukaryotic translation initiation factor 3 subunit A OS=Mus musculus GN=Eif3a PE=1 SV=5	0	FALSE	19.272	5	6	10	6	1344	161.8	6.77	25.59	6	0	659.15	540.85	290.35	312.75	262.4	334.45	NaN	NaN	NaN	NaN					292.2	313.4	249.4	345	288.5	312.1	275.4	323.9					665	535	653.3	546.7	Not Found
FALSE	High	Master Protein	P62843	Rps15	40S ribosomal protein S15 OS=Mus musculus GN=Rps15 PE=1 SV=2	0	FALSE	80.481	61	6	61	6	145	17	10.39	158.44	6	0	391.85	408.15	NaN	NaN	NaN	NaN	473.45	326.3	252.85	161.15	254	161.6	251.7	160.7									475.8	323.8	471.1	328.8	394.2	405.8	389.5	410.5	High
FALSE	High	Master Protein	A0A0M4KM70		Monoclonal 11D8 anti-human butyrylcholinesterase (BChE) heavy chain OS=Mus musculus PE=2 SV=1	0	FALSE	408.411	54	20	5692	2	457	50.3	7.15	17868.6	20	1	296.85	302.05	145.2	165.45	146.15	143	321.4	273.95	179.2	131.8	180.7	132.2	177.7	131.4	149.7	159.8	141.7	148.4	140.7	171.1	150.6	137.6	318.8	278.6	324	269.3	298.1	301.7	295.6	302.4	High
FALSE	High	Master Protein	A0A0F7W6M8	IgK	Ig Kappa Light chain (Fragment) OS=Mus musculus GN=IgK PE=2 SV=1	0	FALSE	16.541	45	4	297	1	113	12.6	8.75	184.74	4	0	316.15	283.8	141.1	173.1	140.4	144.95	319.65	279	170.85	180.35	180.1	187.9	161.6	172.8	142.1	171.8	139.8	146.4	140.1	174.4	141	143.5	318.7	280.8	320.6	277.2	315.9	284	316.4	283.6	High
FALSE	High	Master Protein	F6SVV1	Gm9493	Protein Gm9493 OS=Mus musculus GN=Gm9493 PE=4 SV=1	0	FALSE	67.66	36	9	72	9	192	21.9	10.02	209.83	9	0	313.2	286.8	147.15	153.05	136.65	163.15	368.15	231.85	167.8	132.9	168.8	134.1	166.8	131.7	149.6	154.8	134.2	161.4	144.7	151.3	139.1	164.9	367.6	232.4	368.7	231.3	313.6	286.4	312.8	287.2	High
FALSE	High	Master Protein	Q2VPC9	Prkag1	Prkag1 protein (Fragment) OS=Mus musculus GN=Prkag1 PE=2 SV=1	0	FALSE	9.362	11	2	4	2	248	28.3	7.3	12.71	2	0	1174.25	1225.75	NaN	NaN	NaN	NaN	NaN	NaN	NaN	NaN																	1176.1	1223.9	1172.4	1227.6	Not Found
FALSE	High	Master Protein	I6L985	Igh	Igh protein OS=Mus musculus GN=Igh PE=1 SV=1	0	FALSE	356.509	56	21	5478	4	469	51.9	7.88	16483.4	21	23	305.2	294.6	139.9	159.55	147.55	152.85	325.4	274.05	182.65	129.85	182	130.1	183.3	129.6	141.4	159.1	146.8	152.7	138.4	160	148.3	153	325.5	274.1	325.3	274	304.9	295	305.5	294.2	High
FALSE	High	Master Protein	Q3UM20	Nono	Putative uncharacterized protein OS=Mus musculus GN=Nono PE=2 SV=1	0	FALSE	161.255	47	23	123	21	475	54.8	8.95	381.63	23	1	649.8	549.9	318.05	325.85	240.05	316.1	NaN	NaN	NaN	NaN					326.3	322.5	232.6	318.7	309.8	329.2	247.5	313.5					648.1	551.8	651.5	548	Not Found
FALSE	High	Master Protein	P62852	Rps25	40S ribosomal protein S25 OS=Mus musculus GN=Rps25 PE=1 SV=1	0	FALSE	29.803	44	7	64	7	125	13.7	10.11	168.74	7	0	289.45	310.55	145.8	147.7	149.25	157.2	354.95	245.05	168.6	159.95	173.3	163.7	163.9	156.2	152.4	144.6	149.8	153.1	139.2	150.8	148.7	161.3	355.9	244.1	354	246	281.8	318.2	297.1	302.9	High
FALSE	High	Master Protein	Q9ES28	Arhgef7	Rho guanine nucleotide exchange factor 7 OS=Mus musculus GN=Arhgef7 PE=1 SV=2	0	FALSE	6.725	2	2	3	2	862	97	6.8	7.64	2	0	NaN	NaN	1107.5	1320	1236.6	1135.9	NaN	NaN	NaN	NaN									1107.5	1320	1236.6	1135.9									Not Found
FALSE	High	Master Protein	Q8BT90	Rps17	Putative uncharacterized protein (Fragment) OS=Mus musculus GN=Rps17 PE=2 SV=1	0	FALSE	122.752	63	12	109	12	141	16.1	9.94	367.09	12	0	299.75	300.1	135.9	164.25	153.9	145.95	351.7	248.2	175.35	141.95	174.5	142	176.2	141.9	137.5	162.1	153.9	146.5	134.3	166.4	153.9	145.4	351	249	352.4	247.4	295.1	304.6	304.4	295.6	High
FALSE	High	Master Protein	Q3THU8	Slc25a3	Putative uncharacterized protein OS=Mus musculus GN=Slc25a3 PE=2 SV=1	0.005	FALSE	2.6	3	1	5	1	357	39.6	9.19	16.95	1	0	NaN	NaN	1219.2	1211.2	1125.2	1244.3	NaN	NaN	NaN	NaN									1219.2	1211.2	1125.2	1244.3									Not Found
FALSE	High	Master Protein	Q80V08	Rpl17	Rpl17 protein (Fragment) OS=Mus musculus GN=Rpl17 PE=2 SV=1	0	FALSE	42.529	38	7	36	7	194	22.4	10.33	116.08	7	0	315.65	284.35	134.9	137.65	145	182.4	345.55	254.45	135.35	120.65	138.9	120.3	131.8	121	136.4	137	149.4	177.1	133.4	138.3	140.6	187.7	344.6	255.4	346.5	253.5	321.7	278.3	309.6	290.4	High
FALSE	High	Master Protein	Q641N3	Rps16	Rps16 protein (Fragment) OS=Mus musculus GN=Rps16 PE=2 SV=1	0	FALSE	55.153	46	10	90	10	157	17.5	10.21	238.69	10	0	321.25	278.75	141.4	162.7	136.85	159.05	359.55	240.45	173.05	137.45	171.9	137	174.2	137.9	140.1	159.8	136	164.1	142.7	165.6	137.7	154	358.8	241.2	360.3	239.7	322.4	277.6	320.1	279.9	High
FALSE	High	Master Protein	Q8CH18	Ccar1	Cell division cycle and apoptosis regulator protein 1 OS=Mus musculus GN=Ccar1 PE=1 SV=1	0.005	FALSE	2.709	1	1	1	1	1146	132	5.76	2.71	1	0	2336.7	2463.3	NaN	NaN	NaN	NaN	NaN	NaN	NaN	NaN																	2336.7	2463.3			Not Found
FALSE	High	Master Protein	Q5M9M4	Rps15a	40S ribosomal protein S15a OS=Mus musculus GN=Rps15a PE=1 SV=1	0	FALSE	58.902	82	12	80	12	130	14.8	10.13	220.31	12	0	389.3	410.7	NaN	NaN	NaN	NaN	499.4	300.6	208.95	158.7	213.2	152.3	204.7	165.1									502.6	297.4	496.2	303.8	393.1	406.9	385.5	414.5	High
FALSE	High	Master Protein	Q4VAG4	Rpl22	60S ribosomal protein L22 OS=Mus musculus GN=Rpl22 PE=1 SV=1	0	FALSE	25.141	30	3	13	3	128	14.8	9.19	44.09	3	0	626.05	573.95	295.6	314.7	267.5	322.2	709.4	490.6	NaN	NaN					295.6	314.7	267.5	322.2					709.4	490.6			624.1	575.9	628	572	Not Found
FALSE	High	Master Protein	Q9CPU4	Mgst3	Microsomal glutathione S-transferase 3 OS=Mus musculus GN=Mgst3 PE=1 SV=1	0	FALSE	10.228	18	2	4	2	153	16.9	9.5	13.03	2	0	809.2	790.8	370.9	412.6	391.8	424.7	NaN	NaN	NaN	NaN									370.9	412.6	391.8	424.7					815.4	784.6	803	797	Not Found
FALSE	High	Master Protein	Q6ZWY3	Rps27l	40S ribosomal protein S27-like OS=Mus musculus GN=Rps27l PE=1 SV=3	0	FALSE	6.53	25	2	8	2	84	9.5	9.45	19.1	2	0	685.6	514.4	254	255.9	266.6	423.5	661.5	538.5	309.6	245.2	309.6	245.2			254	255.9	266.6	423.5							661.5	538.5	685.6	514.4			High
FALSE	High	Master Protein	Q5M9N6	Rpl37a	Rpl37a protein OS=Mus musculus GN=Rpl37a PE=2 SV=1	0	FALSE	10.883	26	3	10	3	82	9	10.37	20.41	3	0	489.7	470.3	189.1	262.3	267.4	241.3	563.6	396.4	NaN	NaN					189.1	262.3	267.4	241.3					572.7	387.3	554.5	405.5	491.4	468.6	488	472	High
FALSE	High	Master Protein	Q9CT19	Hmgb2	Putative uncharacterized protein (Fragment) OS=Mus musculus GN=Hmgb2 PE=2 SV=3	0	FALSE	5.132	11	2	3	2	191	21.7	9.86	7.77	2	0	773.1	826.9	NaN	NaN	NaN	NaN	857.2	742.8	NaN	NaN															857.2	742.8	779.2	820.8	767	833	Not Found
FALSE	High	Master Protein	P62918	Rpl8	60S ribosomal protein L8 OS=Mus musculus GN=Rpl8 PE=1 SV=2	0	FALSE	32.344	32	8	38	8	257	28	11.03	114.54	8	0	221.85	378.15	147.1	154.2	177.15	121.6	401.35	198.2	163.3	107.2	166.4	103.7	160.2	110.7	159.5	153.7	162.3	124.5	134.7	154.7	192	118.7	386.7	212.4	416	184	220.5	379.5	223.2	376.8	High
FALSE	High	Master Protein	Q58E64	Eef1a1	Elongation factor 1-alpha OS=Mus musculus GN=Eef1a1 PE=1 SV=1	0	FALSE	41.307	21	9	32	9	462	50.1	9.01	83.23	9	0	894.3	705.7	392.8	404.6	317.3	485.3	NaN	NaN	NaN	NaN					392.8	404.6	317.3	485.3									904.6	695.4	884	716	High
FALSE	High	Master Protein	A0A0N4SV32	Serbp1	Plasminogen activator inhibitor 1 RNA-binding protein OS=Mus musculus GN=Serbp1 PE=1 SV=1	0	FALSE	42.905	16	5	17	5	362	39.6	8.47	65.13	5	0	680.15	519.85	319.2	279.8	210.1	390.95	NaN	NaN	NaN	NaN					308.7	286.4	225.8	379.2	329.7	273.2	194.4	402.7					684.1	515.9	676.2	523.8	Not Found
FALSE	High	Master Protein	Q6ZWN5	Rps9	40S ribosomal protein S9 OS=Mus musculus GN=Rps9 PE=1 SV=3	0	FALSE	35.52	39	10	44	10	194	22.6	10.65	114.18	10	0	384.15	415.85	NaN	NaN	NaN	NaN	493.15	306.85	187	150.15	185.8	142.3	188.2	158									489	311	497.3	302.7	386.8	413.2	381.5	418.5	High
FALSE	High	Master Protein	Q3U292	Hist1h1d	Putative uncharacterized protein OS=Mus musculus GN=Hist1h1d PE=2 SV=1	0	FALSE	126.692	46	19	150	2	221	22.1	11.03	442.52	19	15	383.55	416.45	NaN	NaN	NaN	NaN	574.4	225.6	172.95	113.1	171.9	112.5	174	113.7									571.7	228.3	577.1	222.9	375	425	392.1	407.9	Not Found
FALSE	High	Master Protein	P62855	Rps26	40S ribosomal protein S26 OS=Mus musculus GN=Rps26 PE=1 SV=3	0	FALSE	20.342	34	3	17	3	115	13	11	40.43	3	0	485.6	474.4	229.7	262.4	216.5	251.4	549.1	410.9	245.6	221.15	246	229.8	245.2	212.5	229.7	262.4	216.5	251.4					549.1	410.9			485.6	474.4			High
FALSE	High	Master Protein	Q80Y14	Glrx5	Glutaredoxin-related protein 5, mitochondrial OS=Mus musculus GN=Glrx5 PE=1 SV=2	0	FALSE	7.895	20	2	4	2	152	16.3	6.55	12.36	2	0	1283.3	1116.7	590.4	649.9	487.5	672.2	NaN	NaN	NaN	NaN					590.4	649.9	487.5	672.2											1283.3	1116.7	Not Found
FALSE	High	Master Protein	Q3U9N8	Impdh2	Inosine-5'-monophosphate dehydrogenase OS=Mus musculus GN=Impdh2 PE=2 SV=1	0	FALSE	80.527	24	11	31	11	514	55.7	7.28	113.61	11	0	885.65	714.35	390.8	427.4	309.5	472.4	NaN	NaN	NaN	NaN					390.8	427.4	309.5	472.4									886.3	713.7	885	715	Not Found
FALSE	High	Master Protein	Q570Z8	Picalm	MKIAA4114 protein (Fragment) OS=Mus musculus GN=Picalm PE=2 SV=1	0	FALSE	7.837	2	2	3	2	674	72.9	9	10.14	2	0	1135.25	1264.75	NaN	NaN	NaN	NaN	NaN	NaN	NaN	NaN																	1163.8	1236.2	1106.7	1293.3	Not Found
FALSE	High	Master Protein	Q5BLK1	Rps6	40S ribosomal protein S6 OS=Mus musculus GN=Rps6 PE=1 SV=1	0	FALSE	84.915	39	10	63	10	249	28.7	10.84	212.95	10	0	438.2	521.8	NaN	NaN	NaN	NaN	599.35	360.65	237.15	206.1	237	203.3	237.3	208.9									616.1	343.9	582.6	377.4			438.2	521.8	High
FALSE	High	Master Protein	Q01320	Top2a	DNA topoisomerase 2-alpha OS=Mus musculus GN=Top2a PE=1 SV=2	0	FALSE	8.31	2	3	4	3	1528	172.7	8.6	7.11	3	0	2188.1	2611.9	NaN	NaN	NaN	NaN	NaN	NaN	NaN	NaN																	2188.1	2611.9			Not Found
FALSE	High	Master Protein	Q5M9K9	Rpl31	60S ribosomal protein L31 OS=Mus musculus GN=Rpl31 PE=1 SV=1	0	FALSE	14.839	30	4	29	4	125	14.5	10.54	84.44	4	0	435.5	524.5	NaN	NaN	NaN	NaN	620	340	271.75	191.7	269.5	187.7	274	195.7									626.7	333.3	613.3	346.7	435.5	524.5			High
FALSE	High	Master Protein	Q3UK30	Fus	Putative uncharacterized protein OS=Mus musculus GN=Fus PE=2 SV=1	0	FALSE	23.866	11	3	7	3	518	52.6	9.42	23.03	3	0	824.05	775.6	344	458.2	331.3	466.5	NaN	NaN	NaN	NaN					344	458.2	331.3	466.5									825.9	774.1	822.2	777.1	Not Found
FALSE	High	Master Protein	Q4V9X9	Rpl23a	Rpl23a protein (Fragment) OS=Mus musculus GN=Rpl23a PE=2 SV=1	0	FALSE	67.902	52	13	70	13	155	17.6	10.45	197.99	13	0	NaN	NaN	216.8	227.1	214.1	302	592	367.95	233.95	212.95	235.5	213.4	232.4	212.5	216.8	227.1	214.1	302					588.2	371.8	595.8	364.1					High
FALSE	High	Master Protein	Q7TN25	Sf3a2	Sf3a2 protein OS=Mus musculus GN=Sf3a2 PE=2 SV=1	0	FALSE	5.142	2	1	2	1	485	51.3	9.64	6.02	1	0	1078.7	1321.3	NaN	NaN	NaN	NaN	NaN	NaN	NaN	NaN																	1054.9	1345.1	1102.5	1297.5	Not Found
FALSE	High	Master Protein	P10605	Ctsb	Cathepsin B OS=Mus musculus GN=Ctsb PE=1 SV=2	0	FALSE	7.825	6	2	2	2	339	37.3	5.91	6.82	2	0	NaN	NaN	1110.2	1466.4	992.8	1230.6	NaN	NaN	NaN	NaN									1110.2	1466.4	992.8	1230.6									Not Found
FALSE	High	Master Protein	Q9DCY1	Ppib	Peptidyl-prolyl cis-trans isomerase OS=Mus musculus GN=Ppib PE=1 SV=1	0	FALSE	17.164	19	4	12	4	216	23.7	9.55	30.98	4	0	NaN	NaN	210.5	284.8	191.7	272.9	556.1	403.9	282.5	221.15	288.7	216.1	276.3	226.2					210.5	284.8	191.7	272.9	541.4	418.6	570.8	389.2					High
FALSE	High	Master Protein	P62830	Rpl23	60S ribosomal protein L23 OS=Mus musculus GN=Rpl23 PE=1 SV=1	0	FALSE	13.308	31	3	9	3	140	14.9	10.51	26.83	3	0	NaN	NaN	294.4	332.1	338.2	635.4	NaN	NaN	328.4	367.25	309.2	370	347.6	364.5	294.4	332.1	338.2	635.4													High
FALSE	High	Master Protein	Q64523	Hist2h2ac	Histone H2A type 2-C OS=Mus musculus GN=Hist2h2ac PE=1 SV=3	0	FALSE	16.822	27	3	27	1	129	14	10.9	70.45	3	0	285.95	514.05	NaN	NaN	NaN	NaN	506.45	293.55	248.7	127.1	252.5	120.3	244.9	133.9									505.8	294.2	507.1	292.9	243.4	556.6	328.5	471.5	High
FALSE	High	Master Protein	A1L0V4	Hist1h3i	Histone H3 (Fragment) OS=Mus musculus GN=Hist1h3i PE=2 SV=1	0	FALSE	15.086	29	6	28	6	135	15.3	11.12	64.31	6	0	284.3	515.7	NaN	NaN	NaN	NaN	485.65	314.35	237	136.9	229.4	147.6	244.6	126.2									478.4	321.6	492.9	307.1	284.7	515.3	283.9	516.1	High
FALSE	High	Master Protein	Q64475	Hist1h2bb	Histone H2B type 1-B OS=Mus musculus GN=Hist1h2bb PE=1 SV=3	0	FALSE	50.675	48	7	54	7	126	13.9	10.32	175.85	7	0	221.1	578.9	NaN	NaN	NaN	NaN	553.35	246.65	237.2	140.9	238.4	140.2	236	141.6									549.6	250.4	557.1	242.9	222.6	577.4	219.6	580.4	High
[truncated: 21 more columns]
